# Supplementary material for: Ablation of retinal ciliopathy protein RPGR results in altered photoreceptor ciliary composition
Source: Sci Rep. 2015 Jun 11;5:11137. doi: 10.1038/srep11137 (PMC4463945; doi:10.1038/srep11137)
Supplement: Supplementary Information [file srep11137-s2.xls]

## Sheet: Samples Report for ROS 2 MONTHS
			emPAI		Unique peptide count
Identified Proteins (1366)	Accession Number	Molecular Weight	C57	RPGR	C57	RPGR
Alpha-enolase OS=Mus musculus GN=Eno1 PE=1 SV=3	ENOA_MOUSE	47 kDa	64.47	64.47	33	32
Gamma-enolase OS=Mus musculus GN=Eno2 PE=1 SV=2	ENOG_MOUSE	47 kDa	4.0089	4.7287	14	17
Beta-enolase OS=Mus musculus GN=Eno3 PE=1 SV=3	ENOB_MOUSE	47 kDa	0	0	5	5
S-arrestin OS=Mus musculus GN=Sag PE=1 SV=1	ARRS_MOUSE	45 kDa	532.06	461.92	39	37
Pyruvate kinase PKM OS=Mus musculus GN=Pkm PE=1 SV=4	KPYM_MOUSE	58 kDa	196.92	119.56	50	49
Pyruvate kinase OS=Mus musculus GN=Pklr PE=3 SV=1	E9Q509_MOUSE (+1)	59 kDa	0	0	2	1
Tubulin beta-5 chain OS=Mus musculus GN=Tubb5 PE=1 SV=1	TBB5_MOUSE	50 kDa	55.505	59.241	30	31
Tubulin beta-3 chain OS=Mus musculus GN=Tubb3 PE=1 SV=1	TBB3_MOUSE	50 kDa	16.082	16.082	24	24
Tubulin beta-4A chain OS=Mus musculus GN=Tubb4a PE=1 SV=3	TBB4A_MOUSE	50 kDa	33.117	37.789	29	29
Tubulin beta-2A chain OS=Mus musculus GN=Tubb2a PE=1 SV=1	TBB2A_MOUSE	50 kDa	66.218	66.218	31	31
Tubulin beta-2B chain OS=Mus musculus GN=Tubb2b PE=1 SV=1	TBB2B_MOUSE	50 kDa	61.498	61.498	31	31
Tubulin beta-4B chain OS=Mus musculus GN=Tubb4b PE=1 SV=1	TBB4B_MOUSE	50 kDa	66.218	62.066	31	31
Spectrin alpha chain, non-erythrocytic 1 OS=Mus musculus GN=Sptan1 PE=1 SV=1	A3KGU7_MOUSE	285 kDa	5.0475	5.696	118	124
Sodium/potassium-transporting ATPase subunit alpha-3 OS=Mus musculus GN=Atp1a3 PE=1 SV=1	AT1A3_MOUSE	112 kDa	6.9192	8.143	43	44
Sodium/potassium-transporting ATPase subunit alpha-1 OS=Mus musculus GN=Atp1a1 PE=1 SV=1	AT1A1_MOUSE	113 kDa	2.6982	3.3861	29	33
Sodium/potassium-transporting ATPase subunit alpha-2 OS=Mus musculus GN=Atp1a2 PE=1 SV=1	AT1A2_MOUSE (+1)	112 kDa	1.2938	1.8027	17	21
Tubulin alpha-1A chain OS=Mus musculus GN=Tuba1a PE=1 SV=1	TBA1A_MOUSE	50 kDa	21.432	15.331	25	22
Tubulin alpha-4A chain OS=Mus musculus GN=Tuba4a PE=1 SV=1	TBA4A_MOUSE	50 kDa	20.334	13.553	23	21
Tubulin alpha-1C chain OS=Mus musculus GN=Tuba1c PE=1 SV=1	TBA1C_MOUSE	50 kDa	20.334	15.532	25	22
Rhodopsin OS=Mus musculus GN=Rho PE=1 SV=2	OPSD_MOUSE	39 kDa	17.419	11.29	11	11
Cytoplasmic dynein 1 heavy chain 1 OS=Mus musculus GN=Dync1h1 PE=1 SV=2	DYHC1_MOUSE	532 kDa	1.3983	1.1894	127	116
Glyceraldehyde-3-phosphate dehydrogenase OS=Mus musculus GN=Gapdh PE=1 SV=2	G3P_MOUSE	36 kDa	81.605	68.235	22	22
Glyceraldehyde-3-phosphate dehydrogenase, testis-specific OS=Mus musculus GN=Gapdhs PE=2 SV=1	G3PT_MOUSE (+1)	48 kDa	0	0	2	2
Uncharacterized protein OS=Mus musculus GN=Gm15294 PE=3 SV=1	V9GXA7_MOUSE	13 kDa	0	0	2	2
Isoform 2 of Spectrin beta chain, non-erythrocytic 1 OS=Mus musculus GN=Sptbn1	SPTB2_MOUSE	251 kDa	3.1054	3.6083	82	88
Spectrin beta 1 OS=Mus musculus GN=Sptb PE=1 SV=1	Q3UGX2_MOUSE	268 kDa	0.15535	0.30309	10	20
Protein Sptbn2 OS=Mus musculus GN=Sptbn2 PE=1 SV=1	Q68FG2_MOUSE	271 kDa	0.15365	0.26898	9	16
Protein Sptbn4 OS=Mus musculus GN=Sptbn4 PE=1 SV=1	E9PX29_MOUSE (+1)	289 kDa	0	0	2	1
ATP synthase subunit alpha, mitochondrial OS=Mus musculus GN=Atp5a1 PE=1 SV=1	ATPA_MOUSE	60 kDa	21.094	15.04	33	28
Guanine nucleotide-binding protein G(I)/G(S)/G(T) subunit beta-1 OS=Mus musculus GN=Gnb1 PE=1 SV=3	GBB1_MOUSE	37 kDa	30.888	16.657	19	17
Guanine nucleotide-binding protein G(t) subunit alpha-1 OS=Mus musculus GN=Gnat1 PE=1 SV=3	GNAT1_MOUSE	40 kDa	76.814	55.692	26	24
Guanylyl cyclase GC-E OS=Mus musculus GN=Gucy2e PE=2 SV=2	GUC2E_MOUSE	121 kDa	4.9584	2.9957	40	34
Retinal guanylyl cyclase 2 OS=Mus musculus GN=Gucy2f PE=2 SV=1	GUC2F_MOUSE	124 kDa	0.9077	0.63376	21	17
Protein Gucy1b2 OS=Mus musculus GN=Gucy1b2 PE=3 SV=1	E9Q6H0_MOUSE (+1)	90 kDa	0	0	1	1
Guanylate cyclase (Fragment) OS=Mus musculus GN=Npr2 PE=3 SV=1	F6YT88_MOUSE	69 kDa	0	0	1	1
ATP synthase subunit beta, mitochondrial OS=Mus musculus GN=Atp5b PE=1 SV=2	ATPB_MOUSE	56 kDa	22.769	16.913	26	25
Clathrin heavy chain 1 OS=Mus musculus GN=Cltc PE=1 SV=3	CLH1_MOUSE (+1)	192 kDa	3.5429	3.6983	64	67
Rootletin OS=Mus musculus GN=Crocc PE=1 SV=2	CROCC_MOUSE	227 kDa	3.0828	1.9867	78	63
Rod cGMP-specific 3',5'-cyclic phosphodiesterase subunit alpha OS=Mus musculus GN=Pde6a PE=2 SV=3	PDE6A_MOUSE (+1)	100 kDa	19.702	16.061	59	55
Retinal-specific ATP-binding cassette transporter OS=Mus musculus GN=Abca4 PE=2 SV=1	ABCA4_MOUSE	260 kDa	1.6299	1.5975	61	62
Isoform 2 of Syntaxin-binding protein 1 OS=Mus musculus GN=Stxbp1	STXB1_MOUSE	69 kDa	15.256	21.506	37	40
Creatine kinase B-type OS=Mus musculus GN=Ckb PE=1 SV=1	KCRB_MOUSE	43 kDa	17.016	9.7223	17	17
Isoform 2 of Rod cGMP-specific 3',5'-cyclic phosphodiesterase subunit beta OS=Mus musculus GN=Pde6b	PDE6B_MOUSE	92 kDa	18.828	14.548	54	48
G protein-coupled receptor kinase 1 OS=Mus musculus GN=Grk1 PE=3 SV=1	G3X905_MOUSE (+1)	64 kDa	13.14	14.626	28	28
Actin, alpha cardiac muscle 1 OS=Mus musculus GN=Actc1 PE=1 SV=1	ACTC_MOUSE (+1)	42 kDa	2.1024	2.8908	10	12
Actin, cytoplasmic 1 OS=Mus musculus GN=Actb PE=1 SV=1	ACTB_MOUSE	42 kDa	11.229	15.565	19	21
Actin, cytoplasmic 2 OS=Mus musculus GN=Actg1 PE=1 SV=1	ACTG_MOUSE	42 kDa	9.5069	15.565	18	21
Microtubule-associated protein 1B OS=Mus musculus GN=Map1b PE=1 SV=2	MAP1B_MOUSE	270 kDa	1.4485	1.173	62	54
Band 4.1-like protein 2 OS=Mus musculus GN=Epb41l2 PE=1 SV=2	E41L2_MOUSE	110 kDa	1.7788	2.6141	27	31
Isoform 2 of Band 4.1-like protein 3 OS=Mus musculus GN=Epb41l3	E41L3_MOUSE	105 kDa	0.79222	1.222	16	21
Band 4.1-like protein 1 OS=Mus musculus GN=Epb4.1l1 PE=1 SV=1	A2AUK5_MOUSE (+2)	98 kDa	0.067444	0.10285	1	2
Phosphoglycerate kinase 1 OS=Mus musculus GN=Pgk1 PE=1 SV=4	PGK1_MOUSE	45 kDa	20.395	21.975	22	24
Glucose-6-phosphate isomerase OS=Mus musculus GN=Gpi PE=1 SV=4	G6PI_MOUSE	63 kDa	7.4641	8.8591	25	25
Glucose-6-phosphate isomerase OS=Mus musculus GN=Gm1840 PE=3 SV=1	F6SAC3_MOUSE	53 kDa	0	0	16	16
Vesicle-fusing ATPase OS=Mus musculus GN=Nsf PE=1 SV=2	NSF_MOUSE	83 kDa	4.719	5.4241	34	34
Aconitate hydratase, mitochondrial OS=Mus musculus GN=Aco2 PE=1 SV=1	ACON_MOUSE	85 kDa	5.2822	4.208	33	30
L-lactate dehydrogenase A chain OS=Mus musculus GN=Ldha PE=1 SV=3	LDHA_MOUSE	36 kDa	21.469	17.902	23	23
Retinol-binding protein 3 OS=Mus musculus GN=Rbp3 PE=2 SV=3	RET3_MOUSE	134 kDa	2.2267	2.1505	36	36
Dihydropyrimidinase-related protein 3 OS=Mus musculus GN=Dpysl3 PE=1 SV=1	E9PWE8_MOUSE	74 kDa	6.6526	7.3448	31	30
Dihydropyrimidinase-related protein 3 (Fragment) OS=Mus musculus GN=Dpysl3 PE=4 SV=1	D3YUS0_MOUSE	23 kDa	0	0	12	11
Heat shock cognate 71 kDa protein OS=Mus musculus GN=Hspa8 PE=1 SV=1	HSP7C_MOUSE	71 kDa	8.1184	9.4397	32	34
Heat shock-related 70 kDa protein 2 OS=Mus musculus GN=Hspa2 PE=1 SV=2	HSP72_MOUSE	70 kDa	0	0	9	10
Isoform 2 of V-type proton ATPase catalytic subunit A OS=Mus musculus GN=Atp6v1a	VATA_MOUSE	56 kDa	12.919	12.145	32	30
Heat shock protein HSP 90-alpha OS=Mus musculus GN=Hsp90aa1 PE=1 SV=4	HS90A_MOUSE	85 kDa	9.4163	6.6983	42	37
Glutamine synthetase OS=Mus musculus GN=Glul PE=1 SV=6	GLNA_MOUSE	42 kDa	10.124	11.931	21	21
Transitional endoplasmic reticulum ATPase OS=Mus musculus GN=Vcp PE=1 SV=4	TERA_MOUSE	89 kDa	3.8505	2.9109	32	29
Fructose-bisphosphate aldolase A OS=Mus musculus GN=Aldoa PE=1 SV=2	ALDOA_MOUSE	39 kDa	12.136	12.136	20	19
Aldolase A retroprotein 1 OS=Mus musculus GN=Aldoart1 PE=2 SV=1	A6ZI46_MOUSE (+1)	45 kDa	2.7838	2.2892	11	10
Dihydropyrimidinase-related protein 2 OS=Mus musculus GN=Dpysl2 PE=1 SV=2	DPYL2_MOUSE	62 kDa	7.1632	9.5454	27	28
Ubiquitin-like modifier-activating enzyme 1 OS=Mus musculus GN=Uba1 PE=1 SV=1	UBA1_MOUSE	118 kDa	2.3185	1.9757	29	27
Isoform HK1-SC of Hexokinase-1 OS=Mus musculus GN=Hk1	HXK1_MOUSE	103 kDa	2.6038	3.7751	33	40
Putative hexokinase HKDC1 OS=Mus musculus GN=Hkdc1 PE=2 SV=1	HKDC1_MOUSE	102 kDa	0.16982	0.20709	5	6
Aspartate aminotransferase, mitochondrial OS=Mus musculus GN=Got2 PE=1 SV=1	AATM_MOUSE	47 kDa	8.7505	11.746	22	23
Dynamin-1 OS=Mus musculus GN=Dnm1 PE=1 SV=2	DYN1_MOUSE	98 kDa	3.5172	5.2696	42	42
Alpha-actinin-4 OS=Mus musculus GN=Actn4 PE=1 SV=1	ACTN4_MOUSE	105 kDa	1.5804	1.8284	30	31
Alpha actinin 1a OS=Mus musculus GN=Actn1 PE=2 SV=1	A1BN54_MOUSE (+1)	103 kDa	0.81024	0.98807	18	19
Alpha-actinin-4 (Fragment) OS=Mus musculus GN=Actn4 PE=4 SV=1	E9Q2W9_MOUSE	60 kDa	1.902	2.0608	20	19
Hexokinase-2 OS=Mus musculus GN=Hk2 PE=2 SV=1	HXK2_MOUSE	103 kDa	3.0902	2.9641	38	36
Phosphoglycerate mutase 1 OS=Mus musculus GN=Pgam1 PE=1 SV=3	PGAM1_MOUSE	29 kDa	17.816	17.816	15	14
Glycogen phosphorylase, brain form OS=Mus musculus GN=Pygb PE=1 SV=3	PYGB_MOUSE	97 kDa	1.0062	1.4477	20	24
Glycogen phosphorylase, muscle form OS=Mus musculus GN=Pygm PE=1 SV=3	PYGM_MOUSE	97 kDa	0.87077	1.5169	19	26
Glycogen phosphorylase, liver form OS=Mus musculus GN=Pygl PE=1 SV=4	PYGL_MOUSE	97 kDa	0.17897	0.17897	5	4
Protein Cngb1 OS=Mus musculus GN=Cngb1 PE=2 SV=1	E1AZ71_MOUSE	149 kDa	1.1324	0.95563	25	24
Protein Cngb1 OS=Mus musculus GN=Cngb1 PE=2 SV=1	Q91WA8_MOUSE	35 kDa	1.4713	1.4713	6	7
Elongation factor 2 OS=Mus musculus GN=Eef2 PE=1 SV=2	EF2_MOUSE	95 kDa	2.0358	1.8382	26	28
Rod outer segment membrane protein 1 OS=Mus musculus GN=Rom1 PE=2 SV=1	ROM1_MOUSE	37 kDa	7.3083	5.4442	12	11
Aspartate aminotransferase, cytoplasmic OS=Mus musculus GN=Got1 PE=1 SV=3	AATC_MOUSE	46 kDa	9.3437	10.868	24	24
Malate dehydrogenase, mitochondrial OS=Mus musculus GN=Mdh2 PE=1 SV=3	MDHM_MOUSE	36 kDa	8.997	9.9227	16	16
Neural cell adhesion molecule 1 OS=Mus musculus GN=Ncam1 PE=1 SV=3	NCAM1_MOUSE	119 kDa	1.3658	1.7803	23	23
Isoform 4 of Mitochondrial inner membrane protein OS=Mus musculus GN=Immt	IMMT_MOUSE	19 kDa	277.99	277.99	27	26
Cullin-associated NEDD8-dissociated protein 1 OS=Mus musculus GN=Cand1 PE=2 SV=2	CAND1_MOUSE	136 kDa	1.1279	1.1787	28	26
Peripherin-2 OS=Mus musculus GN=Prph2 PE=1 SV=1	PRPH2_MOUSE	39 kDa	6.5202	5.3993	14	13
Isoform 1 of Regulator of G-protein signaling 9 OS=Mus musculus GN=Rgs9	RGS9_MOUSE	57 kDa	6.4886	4.9875	25	24
AP-1 complex subunit beta-1 OS=Mus musculus GN=Ap1b1 PE=2 SV=2	AP1B1_MOUSE (+2)	104 kDa	1.0978	0.91227	22	18
Isoform 2 of AP-2 complex subunit beta OS=Mus musculus GN=Ap2b1	AP2B1_MOUSE	106 kDa	0.89172	0.95002	20	21
Glutaminase kidney isoform, mitochondrial OS=Mus musculus GN=Gls PE=1 SV=1	GLSK_MOUSE	74 kDa	3.1651	3.1651	26	25
Calcium-binding mitochondrial carrier protein Aralar1 OS=Mus musculus GN=Slc25a12 PE=1 SV=1	CMC1_MOUSE	75 kDa	3.8935	3.1216	28	26
Calcium-binding mitochondrial carrier protein Aralar2 OS=Mus musculus GN=Slc25a13 PE=1 SV=1	CMC2_MOUSE	74 kDa	0	0	4	4
V-type proton ATPase subunit B, brain isoform OS=Mus musculus GN=Atp6v1b2 PE=1 SV=1	VATB2_MOUSE	57 kDa	3.0918	3.0918	17	16
ATPase, H+ transporting, lysosomal V1 subunit B1 OS=Mus musculus GN=Atp6v1b1 PE=2 SV=1	Q91YH6_MOUSE	57 kDa	0.48142	0.48142	6	5
Calcium-dependent secretion activator 1 OS=Mus musculus GN=Cadps PE=1 SV=3	CAPS1_MOUSE	153 kDa	0.80099	1.0864	26	29
Isoform 6 of Calcium-dependent secretion activator 2 OS=Mus musculus GN=Cadps2	CAPS2_MOUSE (+4)	87 kDa	0	0	4	5
Isoform Alpha-2 of Guanine nucleotide-binding protein G(o) subunit alpha OS=Mus musculus GN=Gnao1	GNAO_MOUSE	40 kDa	4.2728	5.1774	14	14
Guanine nucleotide-binding protein G(i) subunit alpha-2 OS=Mus musculus GN=Gnai2 PE=1 SV=5	GNAI2_MOUSE	40 kDa	1.3613	1.3613	10	11
Guanine nucleotide-binding protein G(i) subunit alpha-1 OS=Mus musculus GN=Gnai1 PE=2 SV=1	GNAI1_MOUSE	40 kDa	0.60188	0.73274	6	7
Myosin-10 OS=Mus musculus GN=Myh10 PE=1 SV=1	Q5SV64_MOUSE	232 kDa	0.8411	0.69407	38	32
60 kDa heat shock protein, mitochondrial OS=Mus musculus GN=Hspd1 PE=1 SV=1	CH60_MOUSE	61 kDa	4.0618	2.8968	25	20
Heat shock 70 kDa protein 4L OS=Mus musculus GN=Hspa4l PE=1 SV=2	HS74L_MOUSE	94 kDa	2.0674	1.5019	26	24
2-oxoglutarate dehydrogenase, mitochondrial OS=Mus musculus GN=Ogdh PE=1 SV=3	ODO1_MOUSE	116 kDa	1.7762	1.1657	29	24
NADH-ubiquinone oxidoreductase 75 kDa subunit, mitochondrial OS=Mus musculus GN=Ndufs1 PE=1 SV=2	NDUS1_MOUSE	80 kDa	2.2028	1.9557	24	22
Inosine-5'-monophosphate dehydrogenase (Fragment) OS=Mus musculus GN=Impdh1 PE=3 SV=1	F7DEU6_MOUSE (+1)	61 kDa	2.9063	2.338	20	18
Inosine-5'-monophosphate dehydrogenase 1 (Fragment) OS=Mus musculus GN=Impdh1 PE=4 SV=1	F6XXH9_MOUSE	20 kDa	3.1555	2.5472	7	6
Calcium-transporting ATPase OS=Mus musculus GN=Atp2b1 PE=1 SV=1	G5E829_MOUSE	135 kDa	1.3614	1.3614	29	27
Calcium-transporting ATPase OS=Mus musculus GN=Atp2b4 PE=1 SV=1	Q32ME1_MOUSE (+1)	122 kDa	0.37073	0.64755	9	13
Puromycin-sensitive aminopeptidase OS=Mus musculus GN=Npepps PE=1 SV=2	PSA_MOUSE	103 kDa	1.1078	1.3867	21	23
AP-2 complex subunit alpha-2 OS=Mus musculus GN=Ap2a2 PE=1 SV=2	AP2A2_MOUSE	104 kDa	1.448	1.6855	24	25
Talin-2 OS=Mus musculus GN=Tln2 PE=1 SV=1	E9PUM4_MOUSE	272 kDa	0.36178	0.3457	25	24
Talin-1 OS=Mus musculus GN=Tln1 PE=1 SV=2	TLN1_MOUSE	270 kDa	0.024207	0.049001	2	4
Heat shock 70 kDa protein 1A OS=Mus musculus GN=Hspa1a PE=1 SV=2	HS71A_MOUSE	70 kDa	3.111	3.5036	22	24
Heat shock 70 kDa protein 1B OS=Mus musculus GN=Hspa1b PE=1 SV=3	HS71B_MOUSE	70 kDa	3.1019	3.493	22	24
Isoform 2 of Dynactin subunit 1 OS=Mus musculus GN=Dctn1	DCTN1_MOUSE (+1)	138 kDa	1.0104	0.7081	26	21
Succinate dehydrogenase [ubiquinone] flavoprotein subunit, mitochondrial OS=Mus musculus GN=Sdha PE=1 SV=1	SDHA_MOUSE	73 kDa	1.8761	1.8761	18	20
Isoform 2 of Solute carrier family 12 member 5 OS=Mus musculus GN=Slc12a5	S12A5_MOUSE	124 kDa	0.81836	0.91541	17	18
Voltage-dependent anion-selective channel protein 1 OS=Mus musculus GN=Vdac1 PE=1 SV=3	VDAC1_MOUSE	32 kDa	5.3672	3.7534	16	14
ADP/ATP translocase 1 OS=Mus musculus GN=Slc25a4 PE=1 SV=4	ADT1_MOUSE	33 kDa	18.505	16.722	20	20
Calnexin OS=Mus musculus GN=Canx PE=1 SV=1	CALX_MOUSE	67 kDa	1.3496	1.8408	13	17
Protein Ogdhl OS=Mus musculus GN=Ogdhl PE=4 SV=1	E9Q7L0_MOUSE	117 kDa	1.4144	0.88426	28	20
Endoplasmin OS=Mus musculus GN=Hsp90b1 PE=1 SV=2	ENPL_MOUSE	92 kDa	1.9276	1.378	25	22
Serine/threonine-protein phosphatase 2A 65 kDa regulatory subunit A alpha isoform OS=Mus musculus GN=Ppp2r1a PE=1 SV=3	2AAA_MOUSE	65 kDa	2.0787	2.7437	18	20
Synaptotagmin-1 OS=Mus musculus GN=Syt1 PE=1 SV=1	SYT1_MOUSE	47 kDa	3.6671	4.7058	18	21
Dynamin-3 OS=Mus musculus GN=Dnm3 PE=1 SV=1	DYN3_MOUSE (+1)	97 kDa	1.6041	1.9716	24	25
Dynamin-2 OS=Mus musculus GN=Dnm2 PE=1 SV=1	G3X9G4_MOUSE (+1)	98 kDa	0.58074	0.58074	12	12
Dynamin-3 OS=Mus musculus GN=Dnm3 PE=1 SV=1	E0CXZ8_MOUSE	36 kDa	0.42351	0.55489	4	5
78 kDa glucose-regulated protein OS=Mus musculus GN=Hspa5 PE=1 SV=3	GRP78_MOUSE	72 kDa	2.1517	2.1517	20	19
Isoform 3 of Neutral alpha-glucosidase AB OS=Mus musculus GN=Ganab	GANAB_MOUSE	79 kDa	1.9825	1.2467	23	18
Isoform 3 of Interphotoreceptor matrix proteoglycan 1 OS=Mus musculus GN=Impg1	IMPG1_MOUSE	81 kDa	1.1284	1.8113	14	21
Heat shock 70 kDa protein 4 OS=Mus musculus GN=Hspa4 PE=1 SV=1	Q3U2G2_MOUSE	94 kDa	1.3422	1.1148	21	19
Isoform 7 of Ankyrin-2 OS=Mus musculus GN=Ank2	ANK2_MOUSE (+2)	50 kDa	4.3049	4.6565	23	25
Ankyrin-2 (Fragment) OS=Mus musculus GN=Ank2 PE=1 SV=1	S4R2R5_MOUSE	107 kDa	0	0	8	10
Triosephosphate isomerase OS=Mus musculus GN=Tpi1 PE=1 SV=4	TPIS_MOUSE	32 kDa	7.5903	4.8102	14	13
cGMP-gated cation channel alpha-1 OS=Mus musculus GN=Cnga1 PE=2 SV=2	CNGA1_MOUSE	79 kDa	1.3313	1.1507	14	15
Cyclic nucleotide-gated olfactory channel OS=Mus musculus GN=Cnga2 PE=2 SV=2	CNGA2_MOUSE	76 kDa	0	0	2	2
V-type proton ATPase 116 kDa subunit a isoform 1 OS=Mus musculus GN=Atp6v0a1 PE=1 SV=1	K3W4T3_MOUSE (+1)	96 kDa	0.8815	1.2972	17	21
ATP-dependent 6-phosphofructokinase, liver type OS=Mus musculus GN=Pfkl PE=1 SV=4	PFKAL_MOUSE	85 kDa	1.7528	1.2821	21	19
Cytochrome b-c1 complex subunit 2, mitochondrial OS=Mus musculus GN=Uqcrc2 PE=1 SV=1	QCR2_MOUSE	48 kDa	3.2641	2.7374	16	14
Isoform 5 of Dynamin-1-like protein OS=Mus musculus GN=Dnm1l	DNM1L_MOUSE	24 kDa	7.7733	26.7	16	22
4-aminobutyrate aminotransferase, mitochondrial OS=Mus musculus GN=Abat PE=1 SV=1	GABT_MOUSE	56 kDa	1.9239	2.8778	16	19
Isoleucine--tRNA ligase, mitochondrial OS=Mus musculus GN=Iars2 PE=1 SV=1	SYIM_MOUSE	113 kDa	0.81784	0.71726	18	15
Elongation factor 1-alpha 1 OS=Mus musculus GN=Eef1a1 PE=1 SV=3	EF1A1_MOUSE	50 kDa	2.135	1.142	11	8
Elongation factor 1-alpha 2 OS=Mus musculus GN=Eef1a2 PE=1 SV=1	EF1A2_MOUSE	50 kDa	0.55499	0.37072	7	5
Protein 4.1 OS=Mus musculus GN=Epb41 PE=1 SV=2	41_MOUSE	96 kDa	1.0174	1.086	17	18
Dihydrolipoyl dehydrogenase, mitochondrial OS=Mus musculus GN=Dld PE=1 SV=2	DLDH_MOUSE	54 kDa	1.8728	1.8728	12	12
Rab GDP dissociation inhibitor alpha OS=Mus musculus GN=Gdi1 PE=1 SV=3	GDIA_MOUSE	51 kDa	2.9927	3.8224	17	19
Dynamin-like 120 kDa protein, mitochondrial OS=Mus musculus GN=Opa1 PE=1 SV=1	OPA1_MOUSE	111 kDa	0.99869	0.54158	22	14
T-complex protein 1 subunit beta OS=Mus musculus GN=Cct2 PE=1 SV=4	TCPB_MOUSE	57 kDa	2.0344	2.3907	18	19
Citrate synthase, mitochondrial OS=Mus musculus GN=Cs PE=1 SV=1	CISY_MOUSE	52 kDa	1.6739	1.5145	12	11
Glutamate dehydrogenase 1, mitochondrial OS=Mus musculus GN=Glud1 PE=1 SV=1	DHE3_MOUSE	61 kDa	2.1416	1.4219	20	16
Protein disulfide-isomerase A3 OS=Mus musculus GN=Pdia3 PE=1 SV=2	PDIA3_MOUSE	57 kDa	1.9118	1.7525	15	14
Protein Slc24a1 OS=Mus musculus GN=Slc24a1 PE=2 SV=1	Q91WD8_MOUSE	125 kDa	0.51081	0.63234	10	13
Transketolase OS=Mus musculus GN=Tkt PE=1 SV=1	TKT_MOUSE	68 kDa	1.453	1.5717	14	14
Leucine-rich PPR motif-containing protein, mitochondrial OS=Mus musculus GN=Lrpprc PE=1 SV=2	LPPRC_MOUSE	157 kDa	0.41821	0.44766	17	18
Polyadenylate-binding protein 1 OS=Mus musculus GN=Pabpc1 PE=1 SV=2	PABP1_MOUSE	71 kDa	1.4718	1.1581	19	17
Polyadenylate-binding protein 1 (Fragment) OS=Mus musculus GN=Pabpc1 PE=4 SV=1	F6ZAX1_MOUSE	13 kDa	1.5971	1.0458	4	3
Poly A binding protein, cytoplasmic 2 OS=Mus musculus GN=Pabpc2 PE=2 SV=1	Q62029_MOUSE	69 kDa	0	0	4	5
Protein Pabpc4 OS=Mus musculus GN=Pabpc4 PE=4 SV=1	A3KFU5_MOUSE (+4)	69 kDa	0	0	4	5
Alanine--tRNA ligase, cytoplasmic OS=Mus musculus GN=Aars PE=1 SV=1	SYAC_MOUSE	107 kDa	0.7164	0.82258	16	16
ATP synthase subunit gamma, mitochondrial OS=Mus musculus GN=Atp5c1 PE=1 SV=1	ATPG_MOUSE (+1)	33 kDa	2.4756	2.4756	9	9
Unconventional myosin-VI OS=Mus musculus GN=Myo6 PE=4 SV=1	E9PVU0_MOUSE (+5)	146 kDa	0.4218	0.48574	15	17
Unconventional myosin-VI OS=Mus musculus GN=Myo6 PE=1 SV=1	MYO6_MOUSE	146 kDa	0.42142	0.33072	15	13
Trifunctional enzyme subunit alpha, mitochondrial OS=Mus musculus GN=Hadha PE=1 SV=1	ECHA_MOUSE	83 kDa	1.3456	0.93241	17	16
Kinectin OS=Mus musculus GN=Ktn1 PE=4 SV=1	F8VQC7_MOUSE	153 kDa	0.49326	0.43155	15	16
Isoform 9 of Kinectin OS=Mus musculus GN=Ktn1	KTN1_MOUSE	144 kDa	0.49617	0.46305	14	16
Creatine kinase U-type, mitochondrial OS=Mus musculus GN=Ckmt1 PE=1 SV=1	KCRU_MOUSE	47 kDa	2.6126	2.3765	12	13
Retinitis pigmentosa 1-like 1 protein OS=Mus musculus GN=Rp1l1 PE=1 SV=1	RP1L1_MOUSE	200 kDa	0.40339	0.31566	20	17
Isoform 3 of Reticulon-4 OS=Mus musculus GN=Rtn4	RTN4_MOUSE	22 kDa	8.1984	12.945	13	14
Isoform 2 of Long-chain-fatty-acid--CoA ligase 6 OS=Mus musculus GN=Acsl6	ACSL6_MOUSE	81 kDa	0.96208	1.489	16	20
Long-chain-fatty-acid--CoA ligase 6 OS=Mus musculus GN=Acsl6 PE=4 SV=1	Q5F2C5_MOUSE	70 kDa	0	0	15	18
Isoform 2 of Importin-5 OS=Mus musculus GN=Ipo5	IPO5_MOUSE	117 kDa	0.59441	0.63877	15	16
Potassium voltage-gated channel subfamily B member 1 OS=Mus musculus GN=Kcnb1 PE=1 SV=2	KCNB1_MOUSE	96 kDa	0.9556	0.65371	17	14
Potassium voltage-gated channel subfamily B member 2 OS=Mus musculus GN=Kcnb2 PE=2 SV=2	KCNB2_MOUSE	102 kDa	0	0	3	3
Isoform 2 of Cone cGMP-specific 3',5'-cyclic phosphodiesterase subunit alpha' OS=Mus musculus GN=Pde6c	PDE6C_MOUSE	96 kDa	1.019	0.708	20	13
Phosducin OS=Mus musculus GN=Pdc PE=2 SV=1	PHOS_MOUSE	28 kDa	5.7167	5.7167	11	11
Fructose-bisphosphate aldolase C OS=Mus musculus GN=Aldoc PE=1 SV=4	ALDOC_MOUSE	39 kDa	4.3949	3.9788	18	15
Isoform 2 of Guanine nucleotide-binding protein subunit beta-5 OS=Mus musculus GN=Gnb5	GBB5_MOUSE	39 kDa	2.6904	3.3446	14	16
Stress-70 protein, mitochondrial OS=Mus musculus GN=Hspa9 PE=1 SV=3	GRP75_MOUSE	73 kDa	1.1903	0.922	14	14
Phosphate carrier protein, mitochondrial OS=Mus musculus GN=Slc25a3 PE=1 SV=1	MPCP_MOUSE	40 kDa	2.5863	3.207	11	12
ATP-citrate synthase OS=Mus musculus GN=Acly PE=1 SV=1	Q3V117_MOUSE	121 kDa	0.53027	0.702	15	17
Retinaldehyde-binding protein 1 OS=Mus musculus GN=Rlbp1 PE=2 SV=3	RLBP1_MOUSE	36 kDa	1.8305	3.004	10	11
T-complex protein 1 subunit epsilon OS=Mus musculus GN=Cct5 PE=1 SV=1	TCPE_MOUSE	60 kDa	1.9133	1.7617	17	17
ADP/ATP translocase 2 OS=Mus musculus GN=Slc25a5 PE=1 SV=3	ADT2_MOUSE	33 kDa	15.103	13.632	19	19
C2 domain-containing protein 2-like OS=Mus musculus GN=C2cd2l PE=1 SV=3	C2C2L_MOUSE	76 kDa	0.586	0.95591	10	14
NADP-dependent malic enzyme OS=Mus musculus GN=Me1 PE=1 SV=2	MAOX_MOUSE	64 kDa	1.455	1.3355	15	13
NADH dehydrogenase [ubiquinone] flavoprotein 1, mitochondrial OS=Mus musculus GN=Ndufv1 PE=1 SV=1	NDUV1_MOUSE	51 kDa	1.5546	1.7194	12	13
Isoform 2 of ATP-dependent 6-phosphofructokinase, platelet type OS=Mus musculus GN=Pfkp	PFKAP_MOUSE (+1)	54 kDa	2.9153	1.9101	18	16
Oxygen-regulated protein 1 OS=Mus musculus GN=Rp1 PE=1 SV=2	RP1_MOUSE	234 kDa	0.24629	0.24629	15	14
Acetyl-CoA acetyltransferase, mitochondrial OS=Mus musculus GN=Acat1 PE=1 SV=1	THIL_MOUSE	45 kDa	2.3372	2.1088	13	13
Amphiphysin OS=Mus musculus GN=Amph PE=1 SV=1	AMPH_MOUSE	75 kDa	1.0654	0.9791	14	12
Synaptojanin-1 OS=Mus musculus GN=Synj1 PE=1 SV=1	D3Z656_MOUSE (+3)	176 kDa	0.3151	0.38915	14	17
Calcium/calmodulin-dependent protein kinase type II subunit delta OS=Mus musculus GN=Camk2d PE=1 SV=1	E9PXV3_MOUSE (+4)	55 kDa	0.99574	0.99574	9	10
Calcium/calmodulin-dependent protein kinase type II subunit beta OS=Mus musculus GN=Camk2b PE=1 SV=1	Q5SVI0_MOUSE (+5)	58 kDa	0.46832	0.55115	6	7
Calcium/calmodulin-dependent protein kinase type II subunit gamma OS=Mus musculus GN=Camk2g PE=1 SV=1	KCC2G_MOUSE	60 kDa	0.17397	0.37822	2	5
Calcium/calmodulin-dependent protein kinase type II subunit delta (Fragment) OS=Mus musculus GN=Camk2d PE=1 SV=1	F6RWZ9_MOUSE	19 kDa	0	0	4	5
Excitatory amino acid transporter 1 OS=Mus musculus GN=Slc1a3 PE=1 SV=2	EAA1_MOUSE	60 kDa	0.61799	0.70685	6	6
Excitatory amino acid transporter 4 OS=Mus musculus GN=Slc1a6 PE=2 SV=1	EAA4_MOUSE	61 kDa	0	0	1	1
Golgi apparatus protein 1 (Fragment) OS=Mus musculus GN=Glg1 PE=4 SV=1	F8WHM5_MOUSE (+1)	132 kDa	0.51114	0.54828	15	17
Synapsin-1 OS=Mus musculus GN=Syn1 PE=1 SV=2	SYN1_MOUSE	74 kDa	0.75281	1.271	11	17
T-complex protein 1 subunit gamma OS=Mus musculus GN=Cct3 PE=1 SV=1	TCPG_MOUSE	61 kDa	1.32	1.4452	15	16
AP-3 complex subunit beta-2 OS=Mus musculus GN=Ap3b2 PE=1 SV=2	AP3B2_MOUSE	119 kDa	0.58139	0.38197	17	12
Isoform 2 of Sarcoplasmic/endoplasmic reticulum calcium ATPase 2 OS=Mus musculus GN=Atp2a2	AT2A2_MOUSE	110 kDa	0.64446	0.64446	16	16
Sarcoplasmic/endoplasmic reticulum calcium ATPase 1 OS=Mus musculus GN=Atp2a1 PE=2 SV=1	AT2A1_MOUSE	109 kDa	0	0	3	4
Isoform 2 of T-complex protein 1 subunit alpha OS=Mus musculus GN=Tcp1	TCPA_MOUSE	55 kDa	1.5081	1.368	12	13
Ceruloplasmin OS=Mus musculus GN=Cp PE=1 SV=2	CERU_MOUSE (+3)	121 kDa	0.44954	0.52849	13	15
Isoform 2 of Dihydropyrimidinase-related protein 4 OS=Mus musculus GN=Dpysl4	DPYL4_MOUSE (+1)	64 kDa	1.4437	1.4437	13	13
Isoform 2 of MAGUK p55 subfamily member 2 OS=Mus musculus GN=Mpp2	MPP2_MOUSE	63 kDa	1.478	1.3561	15	16
Dihydrolipoyllysine-residue acetyltransferase component of pyruvate dehydrogenase complex, mitochondrial OS=Mus musculus GN=Dlat PE=1 SV=2	ODP2_MOUSE	68 kDa	0.93091	1.2233	11	14
Protein Bbs1 OS=Mus musculus GN=Bbs1 PE=2 SV=1	Q3V3N7_MOUSE	65 kDa	1.3024	0.98731	16	13
Prom1 protein OS=Mus musculus GN=Prom1 PE=2 SV=1	Q8R056_MOUSE	94 kDa	1.0389	0.50246	15	10
Cytochrome b-c1 complex subunit 1, mitochondrial OS=Mus musculus GN=Uqcrc1 PE=1 SV=2	QCR1_MOUSE	53 kDa	1.6201	1.6201	12	11
60S ribosomal protein L4 OS=Mus musculus GN=Rpl4 PE=1 SV=3	RL4_MOUSE	47 kDa	1.9348	1.7438	13	13
Isocitrate dehydrogenase [NADP] cytoplasmic OS=Mus musculus GN=Idh1 PE=1 SV=2	IDHC_MOUSE	47 kDa	1.9719	1.9719	14	13
Keratin, type II cytoskeletal 1 OS=Mus musculus GN=Krt1 PE=1 SV=4	K2C1_MOUSE	66 kDa	0.27537	0.21481	4	4
Keratin, type II cytoskeletal 2 epidermal OS=Mus musculus GN=Krt2 PE=1 SV=1	K22E_MOUSE	71 kDa	0.14467	0.31027	3	5
Protein 4732456N10Rik OS=Mus musculus GN=4732456N10Rik PE=3 SV=1	E9Q1Z0_MOUSE	58 kDa	0.11577	0.17858	2	3
Keratin, type II cytoskeletal 79 OS=Mus musculus GN=Krt79 PE=2 SV=2	K2C79_MOUSE	58 kDa	0.18079	0.24805	2	3
Keratin, type II cytoskeletal 6A OS=Mus musculus GN=Krt6a PE=2 SV=3	K2C6A_MOUSE	59 kDa	0.23992	0.3084	3	4
Keratin, type II cytoskeletal 5 OS=Mus musculus GN=Krt5 PE=1 SV=1	K2C5_MOUSE	62 kDa	0.16765	0.36341	2	5
Keratin, type II cytoskeletal 72 OS=Mus musculus GN=Krt72 PE=3 SV=1	K2C72_MOUSE	57 kDa	0	0	1	3
Keratin, type II cytoskeletal 2 oral OS=Mus musculus GN=Krt76 PE=2 SV=1	K22O_MOUSE	63 kDa	0	0	1	3
NAD-dependent malic enzyme, mitochondrial OS=Mus musculus GN=Me2 PE=2 SV=1	MAOM_MOUSE	66 kDa	1.6414	0.4748	15	8
Isoform 3 of Microtubule-associated protein 6 OS=Mus musculus GN=Map6	MAP6_MOUSE	33 kDa	2.4899	3.2298	12	13
NADH dehydrogenase [ubiquinone] iron-sulfur protein 2, mitochondrial OS=Mus musculus GN=Ndufs2 PE=1 SV=1	NDUS2_MOUSE	53 kDa	1.6306	1.6306	15	15
T-complex protein 1 subunit theta OS=Mus musculus GN=Cct8 PE=1 SV=3	TCPQ_MOUSE	60 kDa	1.3561	1.2332	15	15
Retinoschisin OS=Mus musculus GN=Rs1 PE=4 SV=1	B1AU64_MOUSE (+1)	21 kDa	4.0844	4.8944	7	8
Basigin OS=Mus musculus GN=Bsg PE=1 SV=2	BASI_MOUSE	42 kDa	1.641	1.4509	8	7
Bardet-Biedl syndrome 2 protein homolog OS=Mus musculus GN=Bbs2 PE=1 SV=1	BBS2_MOUSE	80 kDa	0.89734	0.75137	13	11
Microtubule-associated protein 4 OS=Mus musculus GN=Map4 PE=1 SV=3	MAP4_MOUSE	117 kDa	0.54933	0.46682	14	12
Isoform 2 of Programmed cell death 6-interacting protein OS=Mus musculus GN=Pdcd6ip	PDC6I_MOUSE	25 kDa	4.1146	7.4511	12	15
Voltage-dependent anion-selective channel protein 2 OS=Mus musculus GN=Vdac2 PE=1 SV=2	VDAC2_MOUSE	32 kDa	3.0036	2.6259	11	12
Voltage-dependent anion-selective channel protein 2 (Fragment) OS=Mus musculus GN=Vdac2 PE=1 SV=1	G3UX26_MOUSE	30 kDa	0	0	11	11
Annexin A6 OS=Mus musculus GN=Anxa6 PE=1 SV=3	ANXA6_MOUSE (+1)	76 kDa	0.59024	1.2283	11	19
Isoform B of AP-2 complex subunit alpha-1 OS=Mus musculus GN=Ap2a1	AP2A1_MOUSE	105 kDa	1.0131	0.83748	19	17
Carbonic anhydrase 2 OS=Mus musculus GN=Ca2 PE=1 SV=4	CAH2_MOUSE	29 kDa	2.6673	4.6554	9	9
Eukaryotic translation initiation factor 3 subunit A OS=Mus musculus GN=Eif3a PE=1 SV=5	EIF3A_MOUSE	162 kDa	0.37448	0.29491	14	12
Guanine nucleotide-binding protein G(I)/G(S)/G(T) subunit beta-3 OS=Mus musculus GN=Gnb3 PE=1 SV=2	GBB3_MOUSE	37 kDa	2.5753	2.8923	12	11
Importin subunit beta-1 OS=Mus musculus GN=Kpnb1 PE=1 SV=2	IMB1_MOUSE	97 kDa	0.53578	0.64058	10	12
Malate dehydrogenase, cytoplasmic OS=Mus musculus GN=Mdh1 PE=1 SV=3	MDHC_MOUSE	37 kDa	2.3544	1.3738	9	7
Peptidyl-prolyl cis-trans isomerase A OS=Mus musculus GN=Ppia PE=1 SV=2	PPIA_MOUSE	18 kDa	10.002	12.058	9	9
Crmp1 protein OS=Mus musculus GN=Crmp1 PE=1 SV=1	Q6P1J1_MOUSE	74 kDa	1.1726	1.2683	16	17
Phosphoglucomutase-2 OS=Mus musculus GN=Pgm2 PE=1 SV=1	A2CEK3_MOUSE (+1)	64 kDa	1.2279	0.91721	15	13
Microtubule-actin cross-linking factor 1 OS=Mus musculus GN=Macf1 PE=1 SV=1	B1ARU4_MOUSE (+3)	832 kDa	0.055945	0.047765	13	11
Isoform 5 of Dystonin OS=Mus musculus GN=Dst	DYST_MOUSE (+2)	305 kDa	0	0	1	2
Unconventional myosin-Va OS=Mus musculus GN=Myo5a PE=1 SV=1	D3YZ62_MOUSE (+1)	212 kDa	0.16392	0.3142	9	17
Serine/threonine-protein phosphatase OS=Mus musculus GN=Ppp3cb PE=3 SV=1	E0CZ78_MOUSE (+1)	59 kDa	0.53984	0.71532	8	10
Isoform 2 of Serine/threonine-protein phosphatase 2B catalytic subunit alpha isoform OS=Mus musculus GN=Ppp3ca	PP2BA_MOUSE	58 kDa	0.6448	0.6448	9	9
Serine/threonine-protein phosphatase 2B catalytic subunit gamma isoform OS=Mus musculus GN=Ppp3cc PE=2 SV=1	PP2BC_MOUSE	59 kDa	0.17714	0.17714	3	3
Fumarate hydratase, mitochondrial OS=Mus musculus GN=Fh PE=1 SV=3	FUMH_MOUSE	54 kDa	1.4095	1.0209	12	10
Heat shock protein HSP 90-beta OS=Mus musculus GN=Hsp90ab1 PE=1 SV=3	HS90B_MOUSE	83 kDa	2.8403	2.422	26	25
Myosin-9 OS=Mus musculus GN=Myh9 PE=1 SV=4	MYH9_MOUSE	226 kDa	0.38768	0.49012	19	23
V-type proton ATPase subunit H OS=Mus musculus GN=Atp6v1h PE=1 SV=1	VATH_MOUSE	56 kDa	0.87243	1.6363	11	14
Bardet-Biedl syndrome 7 protein homolog OS=Mus musculus GN=Bbs7 PE=1 SV=1	BBS7_MOUSE	80 kDa	0.74735	0.61344	12	11
Protein Rap1gds1 OS=Mus musculus GN=Rap1gds1 PE=4 SV=1	E9Q6Q4_MOUSE (+1)	61 kDa	0.78162	1.3164	10	14
Guanine nucleotide-binding protein subunit beta-2-like 1 OS=Mus musculus GN=Gnb2l1 PE=1 SV=3	GBLP_MOUSE	35 kDa	1.9417	2.5212	12	14
Isoform 2 of Rab GDP dissociation inhibitor beta OS=Mus musculus GN=Gdi2	GDIB_MOUSE	47 kDa	2.4054	2.4054	16	15
Importin-7 OS=Mus musculus GN=Ipo7 PE=1 SV=2	IPO7_MOUSE	119 kDa	0.41836	0.41836	12	12
Ornithine aminotransferase, mitochondrial OS=Mus musculus GN=Oat PE=1 SV=1	OAT_MOUSE	48 kDa	1.2017	1.3514	11	11
Isocitrate dehydrogenase 3 (NAD+) beta OS=Mus musculus GN=Idh3b PE=2 SV=1	Q91VA7_MOUSE	42 kDa	2.0844	1.2841	14	10
4F2 cell-surface antigen heavy chain OS=Mus musculus GN=Slc3a2 PE=1 SV=1	4F2_MOUSE	58 kDa	0.82459	1.3981	9	13
6-phosphogluconate dehydrogenase, decarboxylating OS=Mus musculus GN=Pgd PE=1 SV=3	6PGD_MOUSE	53 kDa	1.3109	1.1767	12	11
Isoform 2 of Alpha-adducin OS=Mus musculus GN=Add1	ADDA_MOUSE (+2)	70 kDa	0.81247	1.0791	11	14
Clathrin coat assembly protein AP180 OS=Mus musculus GN=Snap91 PE=1 SV=1	AP180_MOUSE (+3)	92 kDa	0.74787	0.63003	11	10
ATP-dependent RNA helicase DDX1 OS=Mus musculus GN=Ddx1 PE=1 SV=1	DDX1_MOUSE	83 kDa	0.53239	0.65605	10	12
Isoform 2 of Disks large homolog 4 OS=Mus musculus GN=Dlg4	DLG4_MOUSE	85 kDa	0.62834	0.75517	12	15
Hypoxia up-regulated protein 1 OS=Mus musculus GN=Hyou1 PE=1 SV=1	HYOU1_MOUSE	111 kDa	0.45568	0.45568	11	11
L-lactate dehydrogenase B chain OS=Mus musculus GN=Ldhb PE=1 SV=2	LDHB_MOUSE	37 kDa	1.8218	2.9875	10	14
Isoform 3 of Mitochondrial Rho GTPase 1 OS=Mus musculus GN=Rhot1	MIRO1_MOUSE	77 kDa	1.0273	0.7167	15	13
E3 ubiquitin-protein ligase NEDD4 OS=Mus musculus GN=Nedd4 PE=1 SV=3	NEDD4_MOUSE	103 kDa	0.5485	0.45473	14	12
Protein kinase C OS=Mus musculus GN=Prkca PE=2 SV=1	Q4VA93_MOUSE	77 kDa	0.4545	0.71803	8	12
Isoform Beta-II of Protein kinase C beta type OS=Mus musculus GN=Prkcb	KPCB_MOUSE	77 kDa	0.13302	0.3383	3	7
Tumor necrosis factor alpha-induced protein 3 OS=Mus musculus GN=Tnfaip3 PE=1 SV=2	TNAP3_MOUSE	88 kDa	0.49511	0.66844	9	12
Tetratricopeptide repeat protein 8 OS=Mus musculus GN=Ttc8 PE=1 SV=1	TTC8_MOUSE	58 kDa	1.0327	0.6341	11	8
Tubby-related protein 1 OS=Mus musculus GN=Tulp1 PE=1 SV=1	TULP1_MOUSE	60 kDa	1.3306	0.88626	14	10
Tubby-like protein (Fragment) OS=Mus musculus GN=Tulp1 PE=3 SV=1	F7BGL3_MOUSE	24 kDa	0	0	9	6
Alpha-centractin OS=Mus musculus GN=Actr1a PE=2 SV=1	ACTZ_MOUSE	43 kDa	1.265	0.95212	10	7
Beta-centractin OS=Mus musculus GN=Actr1b PE=1 SV=1	ACTY_MOUSE	42 kDa	0.96222	0.96222	8	8
Annexin A5 OS=Mus musculus GN=Anxa5 PE=1 SV=1	ANXA5_MOUSE	36 kDa	1.8846	1.8846	10	10
Cytoplasmic dynein 1 light intermediate chain 1 OS=Mus musculus GN=Dync1li1 PE=1 SV=1	DC1L1_MOUSE	57 kDa	1.0777	0.96406	13	11
Uncharacterized protein KIAA0513 OS=Mus musculus GN=Kiaa0513 PE=2 SV=1	K0513_MOUSE (+1)	46 kDa	0.85336	1.6111	9	12
Short-wave-sensitive opsin 1 OS=Mus musculus GN=Opn1sw PE=1 SV=1	OPSB_MOUSE	39 kDa	1.2565	1.4478	6	6
Ras-related protein Rab-1A OS=Mus musculus GN=Rab1A PE=1 SV=3	RAB1A_MOUSE	23 kDa	2.4433	2.0013	7	7
Ras-related protein Rab-1B OS=Mus musculus GN=Rab1b PE=1 SV=1	RAB1B_MOUSE	22 kDa	2.0654	2.0654	7	7
V-type proton ATPase subunit C 1 OS=Mus musculus GN=Atp6v1c1 PE=1 SV=4	VATC1_MOUSE	44 kDa	1.3811	1.215	10	8
3-hydroxyisobutyrate dehydrogenase, mitochondrial OS=Mus musculus GN=Hibadh PE=1 SV=1	3HIDH_MOUSE	35 kDa	2.4808	1.2296	11	8
Annexin A1 OS=Mus musculus GN=Anxa1 PE=1 SV=2	ANXA1_MOUSE	39 kDa	1.2616	2.1346	10	11
Myc box-dependent-interacting protein 1 OS=Mus musculus GN=Bin1 PE=1 SV=1	BIN1_MOUSE	64 kDa	0.72481	1.0013	9	11
Aspartyl aminopeptidase OS=Mus musculus GN=Dnpep PE=2 SV=2	DNPEP_MOUSE	52 kDa	1.0782	0.73084	12	8
Isocitrate dehydrogenase [NAD] subunit alpha, mitochondrial OS=Mus musculus GN=Idh3a PE=1 SV=1	IDH3A_MOUSE	40 kDa	1.8226	1.0511	10	8
Kinesin-1 heavy chain OS=Mus musculus GN=Kif5b PE=1 SV=3	KINH_MOUSE	110 kDa	0.46395	0.46395	13	12
Protein disulfide-isomerase A4 OS=Mus musculus GN=Pdia4 PE=1 SV=3	PDIA4_MOUSE	72 kDa	0.55925	0.86244	10	13
Succinyl-CoA:3-ketoacid coenzyme A transferase 1, mitochondrial OS=Mus musculus GN=Oxct1 PE=1 SV=1	SCOT1_MOUSE	56 kDa	0.87013	0.97965	10	11
Mitochondrial import receptor subunit TOM70 OS=Mus musculus GN=Tomm70a PE=1 SV=2	TOM70_MOUSE	68 kDa	0.84773	0.60364	11	8
Calreticulin OS=Mus musculus GN=Calr PE=1 SV=1	CALR_MOUSE	48 kDa	0.69851	1.0718	8	10
Fatty acid synthase OS=Mus musculus GN=Fasn PE=1 SV=2	FAS_MOUSE	272 kDa	0.12573	0.13914	10	10
Inorganic pyrophosphatase OS=Mus musculus GN=Ppa1 PE=1 SV=1	IPYR_MOUSE	33 kDa	2.1821	2.1821	11	10
Lon protease homolog, mitochondrial OS=Mus musculus GN=Lonp1 PE=1 SV=2	LONM_MOUSE	106 kDa	0.43893	0.35425	12	10
Mitochondrial 2-oxoglutarate/malate carrier protein OS=Mus musculus GN=Slc25a11 PE=1 SV=3	M2OM_MOUSE	34 kDa	1.7569	1.5141	10	9
Isoform 4 of Protein PTHB1 OS=Mus musculus GN=Bbs9	PTHB1_MOUSE	35 kDa	1.9515	1.4644	11	10
MCG12909, isoform CRA_a OS=Mus musculus GN=Stx3 PE=2 SV=1	Q8R1B7_MOUSE (+1)	33 kDa	2.4614	1.8595	11	7
40S ribosomal protein S3 OS=Mus musculus GN=Rps3 PE=1 SV=1	RS3_MOUSE	27 kDa	3.0936	3.0936	11	12
T-complex protein 1 subunit delta OS=Mus musculus GN=Cct4 PE=1 SV=3	TCPD_MOUSE	58 kDa	1.0408	0.93188	12	11
Isoform 2 of General vesicular transport factor p115 OS=Mus musculus GN=Uso1	USO1_MOUSE	100 kDa	0.42229	0.51636	10	12
Vacuolar protein sorting-associated protein 35 OS=Mus musculus GN=Vps35 PE=1 SV=1	VPS35_MOUSE	92 kDa	0.46867	0.57498	10	12
Endophilin-A1 OS=Mus musculus GN=Sh3gl2 PE=4 SV=1	A2ALV3_MOUSE (+1)	48 kDa	1.0616	1.3514	9	10
Endophilin-A1 (Fragment) OS=Mus musculus GN=Sh3gl2 PE=4 SV=1	F6ZL13_MOUSE	26 kDa	0	0	5	6
Sodium/potassium-transporting ATPase subunit beta-2 OS=Mus musculus GN=Atp1b2 PE=1 SV=2	AT1B2_MOUSE	33 kDa	1.8304	2.1112	6	7
Plasma membrane calcium-transporting ATPase 2 OS=Mus musculus GN=Atp2b2 PE=1 SV=2	AT2B2_MOUSE (+1)	133 kDa	0.54716	0.83334	16	19
ATP synthase F(0) complex subunit B1, mitochondrial OS=Mus musculus GN=Atp5f1 PE=1 SV=1	AT5F1_MOUSE	29 kDa	2.6673	1.134	9	6
Mdm1 protein OS=Mus musculus GN=Mdm1 PE=2 SV=1	B2RPU6_MOUSE (+1)	81 kDa	0.42809	0.60821	7	10
Elongation factor Tu OS=Mus musculus GN=Gm9755 PE=3 SV=1	D3YVN7_MOUSE	50 kDa	1.1601	1.0258	10	8
ATP-dependent RNA helicase DDX3X OS=Mus musculus GN=Ddx3x PE=1 SV=3	DDX3X_MOUSE	73 kDa	0.61816	0.69054	11	12
ATP-dependent RNA helicase DDX3Y OS=Mus musculus GN=Ddx3y PE=1 SV=2	DDX3Y_MOUSE	73 kDa	0.41689	0.35649	8	7
NADH dehydrogenase [ubiquinone] 1 alpha subcomplex subunit 9, mitochondrial OS=Mus musculus GN=Ndufa9 PE=1 SV=2	NDUA9_MOUSE	43 kDa	1.2697	0.68472	10	7
NADH dehydrogenase [ubiquinone] 1 alpha subcomplex subunit 10, mitochondrial OS=Mus musculus GN=Ndufa10 PE=1 SV=1	NDUAA_MOUSE	41 kDa	1.3558	0.86488	11	8
Retinol dehydrogenase 12 OS=Mus musculus GN=Rdh12 PE=2 SV=1	RDH12_MOUSE	35 kDa	1.9223	1.444	9	8
Staphylococcal nuclease domain-containing protein 1 OS=Mus musculus GN=Snd1 PE=1 SV=1	SND1_MOUSE	102 kDa	0.41313	0.41313	9	9
Bifunctional glutamate/proline--tRNA ligase OS=Mus musculus GN=Eprs PE=1 SV=4	SYEP_MOUSE	170 kDa	0.30358	0.18582	13	8
V-type proton ATPase subunit d 1 OS=Mus musculus GN=Atp6v0d1 PE=1 SV=2	VA0D1_MOUSE	40 kDa	1.1931	1.0274	8	8
14-3-3 protein epsilon OS=Mus musculus GN=Ywhae PE=1 SV=1	1433E_MOUSE	29 kDa	2.6323	2.6323	11	11
14-3-3 protein zeta/delta OS=Mus musculus GN=Ywhaz PE=1 SV=1	1433Z_MOUSE	28 kDa	2.8761	2.8761	10	8
Sodium/potassium-transporting ATPase subunit beta-1 OS=Mus musculus GN=Atp1b1 PE=1 SV=1	AT1B1_MOUSE	35 kDa	1.2406	1.4507	7	7
Vesicle-associated membrane protein 2 OS=Mus musculus GN=Vamp2 PE=4 SV=1	B0QZN5_MOUSE (+1)	18 kDa	2.3405	4.6015	5	6
CaM kinase-like vesicle-associated protein OS=Mus musculus GN=Camkv PE=1 SV=2	CAMKV_MOUSE	55 kDa	0.59097	1.0068	8	10
Glucose-6-phosphate 1-dehydrogenase X OS=Mus musculus GN=G6pdx PE=1 SV=3	G6PD1_MOUSE	59 kDa	0.90624	0.71191	11	9
Neuronal membrane glycoprotein M6-a OS=Mus musculus GN=Gpm6a PE=1 SV=1	GPM6A_MOUSE	31 kDa	1.2461	1.4852	6	5
Heat shock 70 kDa protein 12A OS=Mus musculus GN=Hspa12a PE=1 SV=1	HS12A_MOUSE	75 kDa	0.53308	0.66985	9	12
Protein kinase C and casein kinase substrate in neurons protein 1 OS=Mus musculus GN=Pacsin1 PE=1 SV=1	PACN1_MOUSE	51 kDa	0.99818	0.99818	10	10
Prohibitin-2 OS=Mus musculus GN=Phb2 PE=1 SV=1	PHB2_MOUSE	33 kDa	1.575	1.1312	9	7
Peroxiredoxin-5, mitochondrial OS=Mus musculus GN=Prdx5 PE=1 SV=2	PRDX5_MOUSE	22 kDa	3.14	3.14	9	9
Protein kinase, cAMP dependent regulatory, type II alpha OS=Mus musculus GN=Prkar2a PE=1 SV=1	Q8K1M3_MOUSE	46 kDa	1.6534	1.4747	11	11
Synaptosomal-associated protein 25 OS=Mus musculus GN=Snap25 PE=1 SV=1	SNP25_MOUSE	23 kDa	2.3282	3.9691	8	11
T-complex protein 1 subunit eta OS=Mus musculus GN=Cct7 PE=1 SV=1	TCPH_MOUSE	60 kDa	0.89948	0.70685	11	10
T-complex protein 1 subunit zeta OS=Mus musculus GN=Cct6a PE=1 SV=3	TCPZ_MOUSE	58 kDa	1.0436	0.46939	11	7
Vimentin OS=Mus musculus GN=Vim PE=1 SV=3	VIME_MOUSE	54 kDa	0.92086	0.81019	11	10
Alpha-internexin OS=Mus musculus GN=Ina PE=1 SV=3	AINX_MOUSE	55 kDa	0	0	1	1
Acyl-CoA dehydrogenase family member 9, mitochondrial OS=Mus musculus GN=Acad9 PE=1 SV=2	ACAD9_MOUSE	69 kDa	0.66733	0.59161	11	10
ATP synthase subunit O, mitochondrial OS=Mus musculus GN=Atp5o PE=1 SV=1	ATPO_MOUSE	23 kDa	1.5478	2.3282	7	8
Isoform 2 of Cell adhesion molecule 1 OS=Mus musculus GN=Cadm1	CADM1_MOUSE (+1)	49 kDa	0.92185	0.80031	7	7
Adenylyl cyclase-associated protein 1 OS=Mus musculus GN=Cap1 PE=1 SV=4	CAP1_MOUSE	52 kDa	0.85394	0.74295	8	7
Cytosolic non-specific dipeptidase OS=Mus musculus GN=Cndp2 PE=1 SV=1	CNDP2_MOUSE	53 kDa	0.62029	0.62029	8	8
Carnitine O-palmitoyltransferase 2, mitochondrial OS=Mus musculus GN=Cpt2 PE=1 SV=2	CPT2_MOUSE	74 kDa	0.60895	0.47567	11	9
Microtubule-associated protein RP/EB family member 3 OS=Mus musculus GN=Mapre3 PE=4 SV=1	D3Z6G3_MOUSE	30 kDa	1.8198	1.8198	10	10
Microtubule-associated protein RP/EB family member 3 OS=Mus musculus GN=Mapre3 PE=1 SV=1	MARE3_MOUSE	32 kDa	1.1975	1.9523	8	11
Cytoskeleton-associated protein 5 OS=Mus musculus GN=Ckap5 PE=4 SV=1	K3W4R5_MOUSE (+1)	226 kDa	0.13728	0.15366	9	10
Lactoylglutathione lyase OS=Mus musculus GN=Glo1 PE=1 SV=3	LGUL_MOUSE	21 kDa	3.4526	2.8349	8	7
Mitochondrial Rho GTPase 2 OS=Mus musculus GN=Rhot2 PE=2 SV=1	MIRO2_MOUSE	69 kDa	0.74201	0.91085	10	12
Serine/threonine-protein phosphatase PP1-beta catalytic subunit OS=Mus musculus GN=Ppp1cb PE=1 SV=3	PP1B_MOUSE	37 kDa	1.3382	1.1478	8	7
Serine/threonine-protein phosphatase PP1-gamma catalytic subunit OS=Mus musculus GN=Ppp1cc PE=1 SV=1	PP1G_MOUSE	37 kDa	1.1574	0.98076	7	6
Transportin-1 (Fragment) OS=Mus musculus GN=Tnpo1 PE=2 SV=1	Q3TKD0_MOUSE (+1)	92 kDa	0.32251	0.36954	7	9
Transportin-2 OS=Mus musculus GN=Tnpo2 PE=4 SV=1	E9PV58_MOUSE (+1)	101 kDa	0.099576	0.099576	3	3
Serine--tRNA ligase, cytoplasmic OS=Mus musculus GN=Sars PE=2 SV=1	Q8C483_MOUSE (+1)	61 kDa	0.96923	0.44035	12	7
Synaptic vesicle glycoprotein 2A OS=Mus musculus GN=Sv2a PE=1 SV=1	SV2A_MOUSE	83 kDa	0.36344	0.59204	7	9
Threonine--tRNA ligase, cytoplasmic OS=Mus musculus GN=Tars PE=1 SV=2	SYTC_MOUSE	83 kDa	0.4688	0.52636	10	10
14-3-3 protein beta/alpha OS=Mus musculus GN=Ywhab PE=1 SV=3	1433B_MOUSE	28 kDa	1.7304	1.4421	8	7
14-3-3 protein gamma OS=Mus musculus GN=Ywhag PE=1 SV=2	1433G_MOUSE	28 kDa	1.4256	0.94361	7	6
5'-nucleotidase OS=Mus musculus GN=Nt5e PE=1 SV=2	5NTD_MOUSE	64 kDa	0.64841	0.4916	10	8
Isoform 2 of Ankyrin repeat domain-containing protein 33B OS=Mus musculus GN=Ankrd33b	AN33B_MOUSE	52 kDa	0.84198	0.63015	9	7
AP-2 complex subunit mu OS=Mus musculus GN=Ap2m1 PE=1 SV=1	AP2M1_MOUSE (+1)	50 kDa	0.7795	0.89718	9	10
Isoform 3 of Cell adhesion molecule 2 OS=Mus musculus GN=Cadm2	CADM2_MOUSE (+1)	44 kDa	0.66507	1.3966	6	9
Cathepsin D OS=Mus musculus GN=Ctsd PE=1 SV=1	CATD_MOUSE	45 kDa	0.75834	1.0248	6	8
Contactin-1 OS=Mus musculus GN=Cntn1 PE=1 SV=1	CNTN1_MOUSE	113 kDa	0.25429	0.36552	8	10
Cytochrome c oxidase subunit 6C OS=Mus musculus GN=Cox6c PE=1 SV=3	COX6C_MOUSE	8 kDa	14.968	14.968	4	4
Catenin alpha-1 OS=Mus musculus GN=Ctnna1 PE=1 SV=1	CTNA1_MOUSE	100 kDa	0.51706	0.67021	13	15
Catenin beta-1 OS=Mus musculus GN=Ctnnb1 PE=1 SV=1	CTNB1_MOUSE	85 kDa	0.40089	0.45436	9	10
Junction plakoglobin OS=Mus musculus GN=Jup PE=1 SV=3	PLAK_MOUSE	82 kDa	0.081485	0.12469	2	3
Elongation factor 1-gamma OS=Mus musculus GN=Eef1g PE=1 SV=3	EF1G_MOUSE	50 kDa	0.77059	0.88663	7	8
Ezrin OS=Mus musculus GN=Ezr PE=1 SV=3	EZRI_MOUSE	69 kDa	0.81929	0.99474	12	13
Valine--tRNA ligase (Fragment) OS=Mus musculus GN=Vars PE=3 SV=1	G3UY93_MOUSE (+1)	141 kDa	0.25546	0.17264	9	6
Valine--tRNA ligase (Fragment) OS=Mus musculus GN=Vars PE=3 SV=2	G3UZ22_MOUSE	24 kDa	0	0	3	3
Isoform 2 of Interphotoreceptor matrix proteoglycan 2 OS=Mus musculus GN=Impg2	IMPG2_MOUSE	127 kDa	0.22496	0.35576	7	11
Inositol (Myo)-1(Or 4)-monophosphatase 1 OS=Mus musculus GN=Impa1 PE=2 SV=1	Q924B0_MOUSE	30 kDa	2.1152	1.2851	10	7
Regulator of nonsense transcripts 1 OS=Mus musculus GN=Upf1 PE=1 SV=2	RENT1_MOUSE	124 kDa	0.26282	0.29599	8	9
Rabphilin-3A OS=Mus musculus GN=Rph3a PE=1 SV=2	RP3A_MOUSE	75 kDa	0.40332	0.6624	8	11
Sorting and assembly machinery component 50 homolog OS=Mus musculus GN=Samm50 PE=1 SV=1	SAM50_MOUSE	52 kDa	0.84673	0.84673	10	10
Isoform 2 of Sideroflexin-3 OS=Mus musculus GN=Sfxn3	SFXN3_MOUSE	32 kDa	1.9852	2.2972	9	10
Beta-soluble NSF attachment protein OS=Mus musculus GN=Napb PE=1 SV=2	SNAB_MOUSE	34 kDa	2.7271	3.4978	12	14
Syntaxin-1B OS=Mus musculus GN=Stx1b PE=1 SV=1	STX1B_MOUSE	33 kDa	1.1364	1.3491	7	7
Succinyl-CoA ligase [ADP-forming] subunit beta, mitochondrial OS=Mus musculus GN=Sucla2 PE=1 SV=2	SUCB1_MOUSE	50 kDa	1.0103	0.77059	11	9
Asparagine--tRNA ligase, cytoplasmic OS=Mus musculus GN=Nars PE=1 SV=2	SYNC_MOUSE	64 kDa	0.64281	0.48754	9	8
Exportin-2 OS=Mus musculus GN=Cse1l PE=2 SV=1	XPO2_MOUSE	110 kDa	0.41766	0.2258	12	7
Very long-chain specific acyl-CoA dehydrogenase, mitochondrial OS=Mus musculus GN=Acadvl PE=1 SV=3	ACADV_MOUSE	71 kDa	0.64245	0.253	10	5
ADP-ribosylation factor 1 OS=Mus musculus GN=Arf1 PE=1 SV=2	ARF1_MOUSE (+1)	21 kDa	2.8615	1.86	8	7
ADP-ribosylation factor 5 OS=Mus musculus GN=Arf5 PE=1 SV=2	ARF5_MOUSE	21 kDa	1.4728	0.57253	6	3
ADP-ribosylation factor 2 OS=Mus musculus GN=Arf2 PE=1 SV=2	ARF2_MOUSE	21 kDa	0	0	6	5
ATP synthase subunit d, mitochondrial OS=Mus musculus GN=Atp5h PE=1 SV=3	ATP5H_MOUSE (+1)	19 kDa	3.3961	2.7292	6	6
Coatomer subunit beta OS=Mus musculus GN=Copb1 PE=1 SV=1	COPB_MOUSE	107 kDa	0.39069	0.19709	11	5
Cytochrome c, somatic OS=Mus musculus GN=Cycs PE=1 SV=2	CYC_MOUSE (+1)	12 kDa	9.3689	12.446	7	7
DnaJ homolog subfamily C member 5 OS=Mus musculus GN=Dnajc5 PE=1 SV=1	DNJC5_MOUSE	22 kDa	2.5476	3.0836	7	6
Septin-7 OS=Mus musculus GN=Sept7 PE=1 SV=2	E9Q1G8_MOUSE (+2)	51 kDa	0.55203	1.1245	7	12
Guanine nucleotide-binding protein G(I)/G(S)/G(T) subunit beta-2 OS=Mus musculus GN=Gnb2 PE=1 SV=3	GBB2_MOUSE	37 kDa	3.5925	4.4401	12	15
Guanine nucleotide-binding protein subunit beta-4 OS=Mus musculus GN=Gnb4 PE=2 SV=4	GBB4_MOUSE	37 kDa	0.96513	1.3267	5	6
Isoform Gnas-2 of Guanine nucleotide-binding protein G(s) subunit alpha isoforms short OS=Mus musculus GN=Gnas	GNAS2_MOUSE (+1)	44 kDa	0.90461	1.1978	8	11
Isocitrate dehydrogenase [NAD] subunit gamma 1, mitochondrial OS=Mus musculus GN=Idh3g PE=1 SV=1	IDHG1_MOUSE	43 kDa	1.0988	0.94881	9	8
Microtubule-associated protein 2 OS=Mus musculus GN=Map2 PE=1 SV=2	MTAP2_MOUSE	199 kDa	0.13821	0.19483	7	9
Neurofascin OS=Mus musculus GN=Nfasc PE=1 SV=1	NFASC_MOUSE	138 kDa	0.23347	0.20505	9	8
Prohibitin OS=Mus musculus GN=Phb PE=1 SV=1	PHB_MOUSE	30 kDa	1.8732	1.5854	9	9
1-acyl-sn-glycerol-3-phosphate acyltransferase gamma OS=Mus musculus GN=Agpat3 PE=1 SV=2	PLCC_MOUSE	43 kDa	0.79613	1.0793	8	8
Cytoplasmic dynein 1 intermediate chain 2 OS=Mus musculus GN=Dync1i2 PE=1 SV=1	Q3TPJ8_MOUSE	71 kDa	0.64498	0.43618	10	7
Ubiquitin carboxyl-terminal hydrolase OS=Mus musculus GN=Usp5 PE=1 SV=1	Q3U4W8_MOUSE (+1)	93 kDa	0.36245	0.31643	9	8
Ras-related protein Rab-3A OS=Mus musculus GN=Rab3a PE=1 SV=1	RAB3A_MOUSE	25 kDa	3.4821	3.4821	8	8
60S ribosomal protein L7 OS=Mus musculus GN=Rpl7 PE=1 SV=2	RL7_MOUSE	31 kDa	1.462	1.2274	8	8
40S ribosomal protein S13 OS=Mus musculus GN=Rps13 PE=1 SV=2	RS13_MOUSE	17 kDa	3.9916	3.9916	7	8
tRNA-splicing ligase RtcB homolog OS=Mus musculus GN=Rtcb PE=2 SV=1	RTCB_MOUSE	55 kDa	0.68083	0.58659	9	7
Putative adenosylhomocysteinase 2 OS=Mus musculus GN=Ahcyl1 PE=1 SV=1	SAHH2_MOUSE	59 kDa	0.62668	0.71704	8	9
Retinal dehydrogenase 1 OS=Mus musculus GN=Aldh1a1 PE=1 SV=5	AL1A1_MOUSE	54 kDa	0.79516	0.59692	10	7
ADP-ribosylation factor-like protein 3 OS=Mus musculus GN=Arl3 PE=1 SV=1	ARL3_MOUSE	20 kDa	2.9162	1.8915	8	7
Actin-related protein 3 OS=Mus musculus GN=Actr3 PE=1 SV=3	ARP3_MOUSE	47 kDa	0.8298	0.8298	7	9
Brain acid soluble protein 1 OS=Mus musculus GN=Basp1 PE=1 SV=3	BASP1_MOUSE	22 kDa	2.082	2.5476	6	7
Isoform 2 of Protein bassoon OS=Mus musculus GN=Bsn	BSN_MOUSE	412 kDa	0.023783	0.090007	3	10
CDGSH iron-sulfur domain-containing protein 1 OS=Mus musculus GN=Cisd1 PE=1 SV=1	CISD1_MOUSE	12 kDa	8.3839	8.3839	6	6
Cytoskeleton-associated protein 4 OS=Mus musculus GN=Ckap4 PE=1 SV=2	CKAP4_MOUSE	64 kDa	0.49365	0.65125	7	8
Cytochrome c oxidase subunit 4 isoform 1, mitochondrial OS=Mus musculus GN=Cox4i1 PE=1 SV=2	COX41_MOUSE	20 kDa	2.5472	2.028	5	6
Dihydropyrimidinase-related protein 5 OS=Mus musculus GN=Dpysl5 PE=1 SV=1	DPYL5_MOUSE	62 kDa	0.43755	0.59462	7	8
Phenylalanine--tRNA ligase alpha subunit OS=Mus musculus GN=Farsa PE=3 SV=1	E9PWY9_MOUSE (+1)	57 kDa	0.64792	0.55895	8	7
Guanine nucleotide-binding protein G(z) subunit alpha OS=Mus musculus GN=Gnaz PE=2 SV=4	GNAZ_MOUSE	41 kDa	0.85871	1.1703	7	9
Lamin-B1 OS=Mus musculus GN=Lmnb1 PE=1 SV=3	LMNB1_MOUSE	67 kDa	0.39785	0.46636	5	7
Mitogen-activated protein kinase 3 OS=Mus musculus GN=Mapk3 PE=1 SV=5	MK03_MOUSE	43 kDa	0.44465	0.34218	5	4
Mitogen-activated protein kinase 1 OS=Mus musculus GN=Mapk1 PE=1 SV=3	MK01_MOUSE	41 kDa	0.35891	0.71034	4	6
Tyrosine-protein kinase receptor OS=Mus musculus GN=Kit PE=1 SV=1	F7DD14_MOUSE (+1)	110 kDa	0	0	1	1
Vascular endothelial growth factor receptor 1 OS=Mus musculus GN=Flt1 PE=1 SV=1	VGFR1_MOUSE	150 kDa	0	0	1	1
Protein NDRG2 OS=Mus musculus GN=Ndrg2 PE=1 SV=1	NDRG2_MOUSE	41 kDa	0.72262	1.3505	7	9
Isoform 4 of Neuroplastin OS=Mus musculus GN=Nptn	NPTN_MOUSE	19 kDa	2.065	3.9534	6	8
Neuroplastin OS=Mus musculus GN=Nptn PE=4 SV=1	H3BKA7_MOUSE	21 kDa	0	0	2	3
Peroxiredoxin-2 OS=Mus musculus GN=Prdx2 PE=1 SV=3	PRDX2_MOUSE	22 kDa	1.7165	2.1334	6	7
60S ribosomal protein L3 OS=Mus musculus GN=Rpl3 PE=1 SV=3	RL3_MOUSE	46 kDa	0.73505	0.99131	7	8
Protein Rpl3l OS=Mus musculus GN=Rpl3l PE=3 SV=1	E9PWZ3_MOUSE	47 kDa	0	0	1	2
60S ribosomal protein L5 OS=Mus musculus GN=Rpl5 PE=1 SV=3	RL5_MOUSE	34 kDa	1.2807	1.2807	7	7
Adenosylhomocysteinase OS=Mus musculus GN=Ahcy PE=1 SV=3	SAHH_MOUSE	48 kDa	0.82223	0.82223	8	8
Selenium-binding protein 1 OS=Mus musculus GN=Selenbp1 PE=1 SV=2	SBP1_MOUSE	53 kDa	0.83265	0.62355	10	8
Sodium- and chloride-dependent GABA transporter 1 OS=Mus musculus GN=Slc6a1 PE=1 SV=2	SC6A1_MOUSE	67 kDa	0.33129	0.39632	5	6
Protein unc-119 homolog A OS=Mus musculus GN=Unc119 PE=1 SV=1	U119A_MOUSE	27 kDa	1.8418	1.2532	7	6
V-type proton ATPase subunit E 1 OS=Mus musculus GN=Atp6v1e1 PE=1 SV=2	VATE1_MOUSE	26 kDa	2.2995	1.5987	7	6
Exportin-1 OS=Mus musculus GN=Xpo1 PE=1 SV=1	XPO1_MOUSE	123 kDa	0.29841	0.20057	9	7
Isoform 2 of AP2-associated protein kinase 1 OS=Mus musculus GN=Aak1	AAK1_MOUSE	95 kDa	0.35659	0.31139	9	8
Cytoplasmic aconitate hydratase OS=Mus musculus GN=Aco1 PE=1 SV=3	ACOC_MOUSE	98 kDa	0.17767	0.25728	5	6
Annexin A7 OS=Mus musculus GN=Anxa7 PE=2 SV=2	ANXA7_MOUSE	50 kDa	0.37545	0.66538	4	7
Bleomycin hydrolase OS=Mus musculus GN=Blmh PE=1 SV=1	BLMH_MOUSE	53 kDa	0.4383	0.52812	5	6
CLIP-associating protein 2 OS=Mus musculus GN=Clasp2 PE=1 SV=1	CLAP2_MOUSE	141 kDa	0.17351	0.25681	6	9
Cofilin-1 OS=Mus musculus GN=Cfl1 PE=1 SV=3	COF1_MOUSE	19 kDa	2.2053	4.2805	6	8
Ketimine reductase mu-crystallin OS=Mus musculus GN=Crym PE=1 SV=1	CRYM_MOUSE	34 kDa	0.93058	1.1208	6	6
Isoform 2 of Cytochrome c1, heme protein, mitochondrial OS=Mus musculus GN=Cyc1	CY1_MOUSE	29 kDa	1.6034	1.1047	7	6
Pyruvate carboxylase OS=Mus musculus GN=Pcx PE=1 SV=1	E9QPD7_MOUSE (+2)	130 kDa	0.21906	0.21906	7	8
Trifunctional enzyme subunit beta, mitochondrial OS=Mus musculus GN=Hadhb PE=1 SV=1	ECHB_MOUSE	51 kDa	0.54193	0.54193	7	7
Guanine nucleotide-binding protein G(T) subunit gamma-T1 OS=Mus musculus GN=Gngt1 PE=1 SV=3	GBG1_MOUSE	9 kDa	14.457	6.7955	6	4
3-hydroxyisobutyryl-CoA hydrolase, mitochondrial OS=Mus musculus GN=Hibch PE=1 SV=1	HIBCH_MOUSE	43 kDa	1.0909	0.55669	8	5
Heterogeneous nuclear ribonucleoprotein Q OS=Mus musculus GN=Syncrip PE=1 SV=2	HNRPQ_MOUSE	70 kDa	0.37882	0.2579	7	5
Heterogeneous nuclear ribonucleoprotein R OS=Mus musculus GN=Hnrnpr PE=1 SV=1	Q8VHM5_MOUSE	71 kDa	0.31081	0.19774	6	4
Leukotriene A-4 hydrolase OS=Mus musculus GN=Lta4h PE=1 SV=4	LKHA4_MOUSE	69 kDa	0.51631	0.38233	9	7
Nucleoside diphosphate kinase A OS=Mus musculus GN=Nme1 PE=1 SV=1	NDKA_MOUSE	17 kDa	3.175	3.175	7	7
Medium-wave-sensitive opsin 1 OS=Mus musculus GN=Opn1mw PE=1 SV=1	OPSG_MOUSE	40 kDa	0.60392	0.60392	5	5
Plexin-B2 OS=Mus musculus GN=Plxnb2 PE=1 SV=1	PLXB2_MOUSE	206 kDa	0.098299	0.16914	6	10
Ras-related protein Rab-14 OS=Mus musculus GN=Rab14 PE=1 SV=3	RAB14_MOUSE	24 kDa	2.6917	3.2068	10	11
60S ribosomal protein L6 OS=Mus musculus GN=Rpl6 PE=1 SV=3	RL6_MOUSE	34 kDa	1.1208	1.1208	6	6
60S acidic ribosomal protein P0 OS=Mus musculus GN=Rplp0 PE=1 SV=3	RLA0_MOUSE	34 kDa	0.90662	1.5141	7	9
Transaldolase OS=Mus musculus GN=Taldo1 PE=1 SV=2	TALDO_MOUSE	37 kDa	1.3267	0.52535	8	4
Isoform 2 of Y-box-binding protein 3 OS=Mus musculus GN=Ybx3	YBOX3_MOUSE	31 kDa	0.84647	0.84647	5	5
Nuclease-sensitive element-binding protein 1 OS=Mus musculus GN=Ybx1 PE=1 SV=3	YBOX1_MOUSE	36 kDa	0.30323	0.55489	2	4
Long-chain-fatty-acid--CoA ligase 1 OS=Mus musculus GN=Acsl1 PE=1 SV=2	ACSL1_MOUSE (+1)	78 kDa	0.33282	0.50746	7	10
ATP synthase subunit g, mitochondrial OS=Mus musculus GN=Atp5l PE=1 SV=1	ATP5L_MOUSE	11 kDa	5.2679	5.2679	4	4
Isoform 3 of Methylglutaconyl-CoA hydratase, mitochondrial OS=Mus musculus GN=Auh	AUHM_MOUSE	16 kDa	2.9633	2.2555	6	5
Heterogeneous nuclear ribonucleoprotein K OS=Mus musculus GN=Hnrnpk PE=1 SV=1	B2M1R6_MOUSE (+1)	49 kDa	0.80269	0.58143	7	7
Ensconsin OS=Mus musculus GN=Map7 PE=4 SV=2	D3YWN7_MOUSE (+2)	83 kDa	0.36232	0.21318	8	5
Diacylglycerol kinase epsilon OS=Mus musculus GN=Dgke PE=2 SV=1	DGKE_MOUSE	64 kDa	0.42059	0.57048	5	7
Electron transfer flavoprotein subunit alpha, mitochondrial OS=Mus musculus GN=Etfa PE=1 SV=2	ETFA_MOUSE	35 kDa	1.4644	0.718	8	4
Constitutive coactivator of PPAR-gamma-like protein 1 OS=Mus musculus GN=FAM120A PE=1 SV=2	F120A_MOUSE	122 kDa	0.26845	0.20316	9	7
NADH dehydrogenase [ubiquinone] iron-sulfur protein 3, mitochondrial OS=Mus musculus GN=Ndufs3 PE=1 SV=2	NDUS3_MOUSE	30 kDa	1.8408	0.87097	8	5
Nucleolin OS=Mus musculus GN=Ncl PE=1 SV=2	NUCL_MOUSE	77 kDa	0.33886	0.45528	6	8
Dihydrolipoyllysine-residue succinyltransferase component of 2-oxoglutarate dehydrogenase complex, mitochondrial OS=Mus musculus GN=Dlst PE=1 SV=1	ODO2_MOUSE	49 kDa	0.79325	0.57499	8	6
Pyruvate dehydrogenase E1 component subunit alpha, somatic form, mitochondrial OS=Mus musculus GN=Pdha1 PE=1 SV=1	ODPA_MOUSE	43 kDa	0.93575	0.6715	7	6
Serum paraoxonase/arylesterase 1 OS=Mus musculus GN=Pon1 PE=1 SV=2	PON1_MOUSE	40 kDa	0.89707	0.89707	7	6
Peroxiredoxin-1 OS=Mus musculus GN=Prdx1 PE=1 SV=1	PRDX1_MOUSE	22 kDa	2.0654	1.3167	7	5
Rho GTPase-activating protein 1 OS=Mus musculus GN=Arhgap1 PE=1 SV=1	RHG01_MOUSE	50 kDa	0.45995	0.65622	6	8
Transforming protein RhoA OS=Mus musculus GN=Rhoa PE=1 SV=1	RHOA_MOUSE	22 kDa	1.7165	2.6143	5	7
40S ribosomal protein S9 OS=Mus musculus GN=Rps9 PE=1 SV=3	RS9_MOUSE	23 kDa	2.017	2.017	8	8
Isoform 3 of Protein RUFY3 OS=Mus musculus GN=Rufy3	RUFY3_MOUSE	55 kDa	0.58805	0.58805	8	8
UDP-glucose:glycoprotein glucosyltransferase 1 OS=Mus musculus GN=Uggt1 PE=1 SV=4	UGGG1_MOUSE	176 kDa	0.1573	0.095602	8	5
Gephyrin OS=Mus musculus GN=Gphn PE=1 SV=1	A0JNY3_MOUSE (+1)	84 kDa	0.35845	0.30741	8	7
Tyrosine--tRNA ligase, cytoplasmic OS=Mus musculus GN=Yars PE=4 SV=1	A2A7S7_MOUSE (+1)	63 kDa	0.4258	0.28838	7	5
26S protease regulatory subunit 6A OS=Mus musculus GN=Psmc3 PE=3 SV=1	A2AGN7_MOUSE (+2)	45 kDa	0.76562	0.6445	7	7
Aldehyde dehydrogenase, mitochondrial OS=Mus musculus GN=Aldh2 PE=1 SV=1	ALDH2_MOUSE	57 kDa	0.48367	0.48367	7	6
Isoform 2 of ADP-ribosylation factor-like protein 6 OS=Mus musculus GN=Arl6	ARL6_MOUSE	22 kDa	2.6143	1.3551	9	6
Isoform 2 of ATPase family AAA domain-containing protein 3 OS=Mus musculus GN=Atad3	ATAD3_MOUSE	57 kDa	0.47478	0.55895	7	8
Isoform 3 of Catenin alpha-2 OS=Mus musculus GN=Ctnna2	CTNA2_MOUSE	102 kDa	0.32783	0.60412	9	13
MAGUK p55 subfamily member 4 OS=Mus musculus GN=Mpp4 PE=4 SV=2	D3Z0G8_MOUSE (+2)	74 kDa	0.41323	0.29616	8	6
40S ribosomal protein S3a OS=Mus musculus GN=Rps3a2 PE=3 SV=1	D3Z6C3_MOUSE (+1)	30 kDa	1.3194	1.0879	8	7
Erlin-2 OS=Mus musculus GN=Erlin2 PE=1 SV=1	ERLN2_MOUSE	38 kDa	1.1197	0.65015	8	6
Mitochondrial glutamate carrier 1 OS=Mus musculus GN=Slc25a22 PE=1 SV=1	GHC1_MOUSE	35 kDa	0.72674	1.0716	6	7
60S ribosomal protein L10 (Fragment) OS=Mus musculus GN=Rpl10 PE=4 SV=1	I7HLV2_MOUSE (+1)	23 kDa	1.5699	1.2457	6	5
IQ motif and SEC7 domain-containing protein 3 OS=Mus musculus GN=Iqsec3 PE=2 SV=1	IQEC3_MOUSE	129 kDa	0.2203	0.25105	7	9
Voltage-dependent anion-selective channel protein 3 OS=Mus musculus GN=Vdac3 PE=1 SV=1	J3QMG3_MOUSE (+1)	31 kDa	1.501	1.2588	9	8
Myosin-14 OS=Mus musculus GN=Myh14 PE=4 SV=1	K3W4R2_MOUSE (+1)	229 kDa	0.18445	0.1515	11	9
Isoform 4 of NAD kinase 2, mitochondrial OS=Mus musculus GN=Nadk2	NAKD2_MOUSE	45 kDa	0.75834	0.63857	8	7
Pyruvate dehydrogenase E1 component subunit beta, mitochondrial OS=Mus musculus GN=Pdhb PE=1 SV=1	ODPB_MOUSE	39 kDa	1.0759	0.6273	8	6
Glioblastoma amplified sequence OS=Mus musculus GN=Gbas PE=2 SV=1	Q7TMG8_MOUSE	33 kDa	0.77707	0.77707	6	5
Ras-related protein Rab-2A OS=Mus musculus GN=Rab2a PE=1 SV=1	RAB2A_MOUSE	24 kDa	0.93857	2.292	4	8
Isoform 2 of Receptor expression-enhancing protein 6 OS=Mus musculus GN=Reep6	REEP6_MOUSE	19 kDa	2.0463	1.5982	5	5
Dolichyl-diphosphooligosaccharide--protein glycosyltransferase subunit 1 OS=Mus musculus GN=Rpn1 PE=1 SV=1	RPN1_MOUSE	69 kDa	0.38592	0.45206	7	8
40S ribosomal protein S4, X isoform OS=Mus musculus GN=Rps4x PE=2 SV=2	RS4X_MOUSE	30 kDa	0.7016	1.8954	4	9
40S ribosomal protein SA OS=Mus musculus GN=Rpsa PE=1 SV=4	RSSA_MOUSE	33 kDa	0.95579	1.1525	7	8
Isoform 2 of Tenascin-R OS=Mus musculus GN=Tnr	TENR_MOUSE	140 kDa	0.17485	0.20221	7	7
Synaptic vesicle membrane protein VAT-1 homolog-like OS=Mus musculus GN=Vat1l PE=2 SV=2	VAT1L_MOUSE	46 kDa	0.51473	0.86425	6	8
Isoform 2 of Vesicular inhibitory amino acid transporter OS=Mus musculus GN=Slc32a1	VIAAT_MOUSE	57 kDa	0.39963	0.56561	6	8
WD repeat-containing protein 1 OS=Mus musculus GN=Wdr1 PE=1 SV=3	WDR1_MOUSE	66 kDa	0.21208	0.54151	4	7
Medium-chain specific acyl-CoA dehydrogenase, mitochondrial OS=Mus musculus GN=Acadm PE=1 SV=1	ACADM_MOUSE	46 kDa	0.72833	0.40772	8	5
Tight junction protein ZO-1 OS=Mus musculus GN=Tjp1 PE=1 SV=1	B9EHJ3_MOUSE	189 kDa	0.12687	0.12687	7	7
Isoform 2 of F-actin-capping protein subunit beta OS=Mus musculus GN=Capzb	CAPZB_MOUSE	31 kDa	0.85046	1.0503	6	6
Isoform 2 of C-terminal-binding protein 2 OS=Mus musculus GN=Ctbp2	CTBP2_MOUSE	107 kDa	0.23325	0.39022	7	11
S-formylglutathione hydrolase OS=Mus musculus GN=Esd PE=1 SV=1	ESTD_MOUSE (+1)	31 kDa	0.49452	0.65245	4	5
Insulin-degrading enzyme (Fragment) OS=Mus musculus GN=Ide PE=1 SV=1	F6RPJ9_MOUSE	114 kDa	0.28779	0.087964	9	2
Protein Gm9493 OS=Mus musculus GN=Gm9493 PE=4 SV=1	F6SVV1_MOUSE (+2)	22 kDa	1.3453	1.0347	6	5
Guanine nucleotide-binding protein G(t) subunit alpha-2 OS=Mus musculus GN=Gnat2 PE=2 SV=2	GNAT2_MOUSE	40 kDa	3.4823	2.537	11	11
Membrane-associated phosphatidylinositol transfer protein 1 OS=Mus musculus GN=Pitpnm1 PE=1 SV=1	PITM1_MOUSE	135 kDa	0.12654	0.21002	5	8
Peroxiredoxin-6 OS=Mus musculus GN=Prdx6 PE=1 SV=3	PRDX6_MOUSE (+1)	25 kDa	1.124	1.7302	4	6
RAS-related C3 botulinum substrate 1, isoform CRA_a OS=Mus musculus GN=Rac1 PE=2 SV=1	Q3TLP8_MOUSE	23 kDa	1.221	1.5369	6	6
Ribosomal protein OS=Mus musculus GN=Rpl10a PE=1 SV=1	Q5XJF6_MOUSE	25 kDa	0.87336	1.7302	5	6
Regulator of G-protein signaling 9-binding protein OS=Mus musculus GN=Rgs9bp PE=1 SV=2	R9BP_MOUSE	25 kDa	1.3812	1.3812	5	5
Ras-related protein Rab-5A OS=Mus musculus GN=Rab5a PE=1 SV=1	RAB5A_MOUSE	24 kDa	0.69818	0.93857	4	5
Ras-related protein Rab-5C OS=Mus musculus GN=Rab5c PE=2 SV=1	Q8C266_MOUSE (+1)	25 kDa	0.63834	0.27998	3	2
Ras-related protein Rab-5B OS=Mus musculus GN=Rab5b PE=1 SV=1	RAB5B_MOUSE	24 kDa	0.14087	0.30158	1	2
Isoform 2 of GTPase HRas OS=Mus musculus GN=Hras	RASH_MOUSE	21 kDa	1.1021	1.4388	5	6
Isoform 2B of GTPase KRas OS=Mus musculus GN=Kras	RASK_MOUSE	21 kDa	0.78528	1.0636	4	5
Reticulon-1 OS=Mus musculus GN=Rtn1 PE=1 SV=1	RTN1_MOUSE	84 kDa	0.25868	0.25868	5	5
Isoform 3 of Sterile alpha and TIR motif-containing protein 1 OS=Mus musculus GN=Sarm1	SARM1_MOUSE	84 kDa	0.25716	0.35682	6	8
Septin-5 OS=Mus musculus GN=Sept5 PE=1 SV=2	SEPT5_MOUSE	43 kDa	0.80956	0.80956	7	6
Succinate-semialdehyde dehydrogenase, mitochondrial OS=Mus musculus GN=Aldh5a1 PE=1 SV=1	SSDH_MOUSE	56 kDa	0.32916	0.57661	5	8
Synaptic vesicle glycoprotein 2B OS=Mus musculus GN=Sv2b PE=1 SV=1	SV2B_MOUSE	77 kDa	0.22958	0.33554	5	5
Phenylalanine--tRNA ligase beta subunit OS=Mus musculus GN=Farsb PE=2 SV=2	SYFB_MOUSE	66 kDa	0.40569	0.40569	7	7
Glycine--tRNA ligase OS=Mus musculus GN=Gars PE=1 SV=1	SYG_MOUSE	82 kDa	0.26452	0.36741	6	8
Vesicle-associated membrane protein-associated protein A OS=Mus musculus GN=Vapa PE=1 SV=2	VAPA_MOUSE	28 kDa	1.1974	1.1974	6	6
Isoform 2 of 14-3-3 protein theta OS=Mus musculus GN=Ywhaq	1433T_MOUSE (+2)	28 kDa	1.7734	1.7734	8	8
Glycoprotein m6b, isoform CRA_g OS=Mus musculus GN=Gpm6b PE=1 SV=1	A2AEG6_MOUSE	36 kDa	0.68767	0.84149	3	4
MAP kinase-activating death domain protein OS=Mus musculus GN=Madd PE=1 SV=1	A2AGR0_MOUSE (+2)	175 kDa	0.096296	0.13736	5	7
Eukaryotic translation initiation factor 4 gamma 3 OS=Mus musculus GN=Eif4g3 PE=1 SV=1	A2AMI2_MOUSE (+2)	175 kDa	0.15879	0.13764	7	7
Apoptosis-inducing factor 1, mitochondrial OS=Mus musculus GN=Aifm1 PE=1 SV=1	AIFM1_MOUSE	67 kDa	0.39785	0.21093	7	4
Acylamino-acid-releasing enzyme OS=Mus musculus GN=Apeh PE=2 SV=3	APEH_MOUSE	82 kDa	0.26572	0.21697	6	5
D-beta-hydroxybutyrate dehydrogenase, mitochondrial OS=Mus musculus GN=Bdh1 PE=1 SV=2	BDH_MOUSE	38 kDa	0.64081	0.64081	6	6
3'(2'),5'-bisphosphate nucleotidase 1 OS=Mus musculus GN=Bpnt1 PE=1 SV=2	BPNT1_MOUSE	33 kDa	0.94302	0.76712	7	6
Coatomer subunit alpha OS=Mus musculus GN=Copa PE=1 SV=2	COPA_MOUSE (+1)	138 kDa	0.14963	0.14963	6	6
Cytochrome c oxidase subunit 2 OS=Mus musculus GN=Mtco2 PE=1 SV=1	COX2_MOUSE (+1)	26 kDa	0.61842	1.0589	3	4
PEX5-related protein OS=Mus musculus GN=Pex5l PE=1 SV=1	D3YYH0_MOUSE (+2)	66 kDa	0.47385	0.27433	7	4
Probable ATP-dependent RNA helicase DDX5 OS=Mus musculus GN=Ddx5 PE=1 SV=2	DDX5_MOUSE (+1)	69 kDa	0.25927	0.38092	5	7
Probable ATP-dependent RNA helicase DDX17 OS=Mus musculus GN=Ddx17 PE=1 SV=1	DDX17_MOUSE (+1)	72 kDa	0.14163	0.092319	3	2
Estradiol 17-beta-dehydrogenase 12 OS=Mus musculus GN=Hsd17b12 PE=2 SV=1	DHB12_MOUSE	35 kDa	0.7238	0.7238	5	5
Guanylate kinase OS=Mus musculus GN=Guk1 PE=4 SV=1	E9Q7K1_MOUSE	23 kDa	1.2628	1.2628	5	5
Ribosomal protein L15 OS=Mus musculus GN=Gm10020 PE=3 SV=1	E9QAZ2_MOUSE (+1)	24 kDa	1.4748	0.91028	4	4
Isoform 2 of FAS-associated factor 2 OS=Mus musculus GN=Faf2	FAF2_MOUSE	50 kDa	0.55798	0.46235	6	6
Eukaryotic translation initiation factor 4 gamma 2 OS=Mus musculus GN=Eif4g2 PE=1 SV=1	G3XA17_MOUSE (+1)	102 kDa	0.32702	0.134	9	4
Guanine nucleotide-binding protein G(q) subunit alpha OS=Mus musculus GN=Gnaq PE=1 SV=4	GNAQ_MOUSE	42 kDa	0.96563	0.82343	9	8
Glutathione S-transferase P 1 OS=Mus musculus GN=Gstp1 PE=1 SV=2	GSTP1_MOUSE	24 kDa	1.87	0.93277	6	4
High mobility group protein B1 OS=Mus musculus GN=Hmgb1 PE=1 SV=2	HMGB1_MOUSE	25 kDa	1.7302	0.65233	7	3
Hypoxanthine-guanine phosphoribosyltransferase OS=Mus musculus GN=Hprt1 PE=1 SV=3	HPRT_MOUSE	25 kDa	1.4359	1.145	6	5
Eukaryotic initiation factor 4A-I OS=Mus musculus GN=Eif4a1 PE=1 SV=1	IF4A1_MOUSE	46 kDa	1.281	0.98808	10	10
Moesin OS=Mus musculus GN=Msn PE=1 SV=3	MOES_MOUSE	68 kDa	0.76088	0.67978	10	11
Serine/threonine-protein kinase mTOR OS=Mus musculus GN=Mtor PE=1 SV=2	MTOR_MOUSE	289 kDa	0.093521	0.045716	8	4
Isoform 3 of Neuronal cell adhesion molecule OS=Mus musculus GN=Nrcam	NRCAM_MOUSE	139 kDa	0.096934	0.20326	4	8
26S protease regulatory subunit 6B OS=Mus musculus GN=Psmc4 PE=1 SV=2	PRS6B_MOUSE	47 kDa	0.59817	0.3978	7	5
Proteasome subunit alpha type-1 OS=Mus musculus GN=Psma1 PE=1 SV=1	PSA1_MOUSE	30 kDa	0.89247	1.1047	6	7
Transcriptional activator protein Pur-beta OS=Mus musculus GN=Purb PE=1 SV=3	PURB_MOUSE	34 kDa	0.3221	0.91845	3	6
26S protease regulatory subunit 7 OS=Mus musculus GN=Psmc2 PE=2 SV=1	Q8BVQ9_MOUSE	53 kDa	0.43506	0.43506	5	4
60S ribosomal protein L13 OS=Mus musculus GN=Rpl13 PE=2 SV=3	RL13_MOUSE	24 kDa	0.46951	0.89942	3	5
Ubiquitin-40S ribosomal protein S27a OS=Mus musculus GN=Rps27a PE=1 SV=2	RS27A_MOUSE	18 kDa	1.7948	1.7948	4	4
Sodium- and chloride-dependent GABA transporter 3 OS=Mus musculus GN=Slc6a11 PE=1 SV=2	S6A11_MOUSE	70 kDa	0.20045	0.25655	3	4
Protein transport protein Sec31A OS=Mus musculus GN=Sec31a PE=1 SV=2	SC31A_MOUSE	134 kDa	0.18348	0.15534	7	6
Secretory carrier-associated membrane protein 1 OS=Mus musculus GN=Scamp1 PE=1 SV=1	SCAM1_MOUSE	38 kDa	0.51618	0.79082	5	6
Stress-induced-phosphoprotein 1 OS=Mus musculus GN=Stip1 PE=1 SV=1	STIP1_MOUSE	63 kDa	0.35824	0.35824	6	6
Arginine--tRNA ligase, cytoplasmic OS=Mus musculus GN=Rars PE=2 SV=2	SYRC_MOUSE	76 kDa	0.34454	0.18433	7	4
Tryptophan--tRNA ligase, cytoplasmic OS=Mus musculus GN=Wars PE=1 SV=2	SYWC_MOUSE	54 kDa	0.34062	0.42157	5	6
TOM1-like protein 2 OS=Mus musculus GN=Tom1l2 PE=2 SV=1	TM1L2_MOUSE	56 kDa	0.40983	0.4929	5	7
Vesicular glutamate transporter 1 OS=Mus musculus GN=Slc17a7 PE=1 SV=2	VGLU1_MOUSE	62 kDa	0.29535	0.29535	4	5
Serine/threonine-protein phosphatase 2A 56 kDa regulatory subunit epsilon isoform OS=Mus musculus GN=Ppp2r5e PE=2 SV=3	2A5E_MOUSE	55 kDa	0.33749	0.78888	5	9
Keratin, type I cytoskeletal 10 OS=Mus musculus GN=Krt10 PE=3 SV=1	A2A513_MOUSE (+1)	57 kDa	0.11811	0.32194	2	4
Isoform 2 of Keratin, type I cytoskeletal 13 OS=Mus musculus GN=Krt13	K1C13_MOUSE	34 kDa	0.20532	0.59498	1	3
Microtubule-associated protein 1A OS=Mus musculus GN=Map1a PE=1 SV=1	A2ARP8_MOUSE (+1)	326 kDa	0.071808	0.082479	7	7
Bardet-Biedl syndrome 5 protein homolog OS=Mus musculus GN=Bbs5 PE=4 SV=1	A2AUC6_MOUSE (+1)	37 kDa	0.67983	0.67983	6	6
ATP-binding cassette sub-family F member 1 OS=Mus musculus GN=Abcf1 PE=1 SV=1	ABCF1_MOUSE	95 kDa	0.31015	0.14462	7	4
Isoform 1 of Gamma-adducin OS=Mus musculus GN=Add3	ADDG_MOUSE	75 kDa	0.1357	0.40401	3	8
Alcohol dehydrogenase [NADP(+)] OS=Mus musculus GN=Akr1a1 PE=1 SV=3	AK1A1_MOUSE	37 kDa	0.54071	0.83151	5	7
Isoform 2 of Cytosol aminopeptidase OS=Mus musculus GN=Lap3	AMPL_MOUSE	53 kDa	0.43613	0.35206	5	4
Isoform 4 of Ankyrin-3 OS=Mus musculus GN=Ank3	ANK3_MOUSE (+4)	121 kDa	0.26954	0.26954	8	9
Actin-related protein 2/3 complex subunit 2 OS=Mus musculus GN=Arpc2 PE=1 SV=3	ARPC2_MOUSE (+1)	34 kDa	0.58328	0.58328	5	5
Isoform 2 of Putative tyrosine-protein phosphatase auxilin OS=Mus musculus GN=Dnajc6	AUXI_MOUSE	99 kDa	0.10261	0.25599	3	7
Large proline-rich protein BAG6 OS=Mus musculus GN=Bag6 PE=1 SV=1	BAG6_MOUSE (+4)	121 kDa	0.14192	0.17263	5	6
Isoform 1 of Cell division control protein 42 homolog OS=Mus musculus GN=Cdc42	CDC42_MOUSE	21 kDa	1.0711	1.3958	4	6
Casein kinase II subunit alpha OS=Mus musculus GN=Csnk2a1 PE=1 SV=2	CSK21_MOUSE	45 kDa	0.5254	0.5254	6	6
40S ribosomal protein S19 (Fragment) OS=Mus musculus GN=Rps19 PE=1 SV=2	D3YUG3_MOUSE (+4)	15 kDa	2.3085	2.3085	6	6
Protein Qars OS=Mus musculus GN=Qars PE=1 SV=1	D3Z158_MOUSE (+1)	82 kDa	0.31642	0.21697	7	5
Protein Qars (Fragment) OS=Mus musculus GN=Qars PE=4 SV=1	F6TDS3_MOUSE	18 kDa	0	0	2	1
Excitatory amino acid transporter 2 OS=Mus musculus GN=Slc1a2 PE=1 SV=1	EAA2_MOUSE	62 kDa	0.36191	0.36191	6	5
Epsin-1 OS=Mus musculus GN=Epn1 PE=1 SV=3	EPN1_MOUSE	60 kDa	0.3033	0.3742	5	6
Redox-regulatory protein FAM213A OS=Mus musculus GN=Fam213a PE=1 SV=2	F213A_MOUSE	24 kDa	0.89409	1.4455	5	6
Fas apoptotic inhibitory molecule 1 OS=Mus musculus GN=Faim PE=1 SV=1	FAIM1_MOUSE	20 kDa	1.9239	1.152	5	4
Glyoxylate reductase/hydroxypyruvate reductase OS=Mus musculus GN=Grhpr PE=1 SV=1	GRHPR_MOUSE	35 kDa	0.70947	0.70947	6	6
Isoform 2 of Inorganic pyrophosphatase 2, mitochondrial OS=Mus musculus GN=Ppa2	IPYR2_MOUSE	23 kDa	1.5478	0.95037	7	5
cAMP-dependent protein kinase catalytic subunit alpha OS=Mus musculus GN=Prkaca PE=1 SV=3	KAPCA_MOUSE	41 kDa	0.47778	0.47778	5	5
Kinesin heavy chain isoform 5C OS=Mus musculus GN=Kif5c PE=1 SV=3	KIF5C_MOUSE	109 kDa	0.15822	0.22831	4	6
Phosphoribosyl pyrophosphate synthase-associated protein 2 OS=Mus musculus GN=Prpsap2 PE=1 SV=1	KPRB_MOUSE	41 kDa	0.47319	0.59188	5	6
Uncharacterized protein OS=Mus musculus GN=Gm16477 PE=4 SV=1	L7N202_MOUSE (+1)	30 kDa	0.68864	0.68864	5	5
Protein phosphatase 1 regulatory subunit 7 OS=Mus musculus GN=Ppp1r7 PE=1 SV=2	PP1R7_MOUSE	41 kDa	0.58411	0.58411	5	5
Serine/threonine-protein phosphatase 2A catalytic subunit alpha isoform OS=Mus musculus GN=Ppp2ca PE=1 SV=1	PP2AA_MOUSE	36 kDa	0.70114	0.70114	6	6
26S proteasome non-ATPase regulatory subunit 2 OS=Mus musculus GN=Psmd2 PE=1 SV=1	PSMD2_MOUSE	100 kDa	0.21185	0.17365	6	5
60S ribosomal protein L17 OS=Mus musculus GN=Rpl17 PE=2 SV=1	Q6ZWZ7_MOUSE (+1)	21 kDa	1.3854	0.78528	6	4
Regulator of microtubule dynamics protein 3 OS=Mus musculus GN=Rmdn3 PE=1 SV=2	RMD3_MOUSE	52 kDa	0.4438	0.27743	6	4
40S ribosomal protein S16 OS=Mus musculus GN=Rps16 PE=2 SV=4	RS16_MOUSE	16 kDa	2.6933	1.5427	6	5
40S ribosomal protein S2 OS=Mus musculus GN=Rps2 PE=2 SV=3	RS2_MOUSE	31 kDa	0.83087	0.65532	6	5
Protein Gm6139 OS=Mus musculus GN=Gm6139 PE=3 SV=1	L7N240_MOUSE	24 kDa	0	0	6	5
40S ribosomal protein S8 OS=Mus musculus GN=Rps8 PE=1 SV=2	RS8_MOUSE	24 kDa	1.1668	0.90482	6	5
Superoxide dismutase [Mn], mitochondrial OS=Mus musculus GN=Sod2 PE=1 SV=3	SODM_MOUSE	25 kDa	1.1379	1.1379	4	3
Succinyl-CoA ligase [ADP/GDP-forming] subunit alpha, mitochondrial OS=Mus musculus GN=Suclg1 PE=1 SV=4	SUCA_MOUSE	36 kDa	0.68767	0.68767	5	5
Lysine--tRNA ligase OS=Mus musculus GN=Kars PE=1 SV=1	SYK_MOUSE	68 kDa	0.39031	0.26538	7	5
3-ketoacyl-CoA thiolase, mitochondrial OS=Mus musculus GN=Acaa2 PE=1 SV=3	THIM_MOUSE	42 kDa	0.45991	0.69847	5	7
V-type proton ATPase subunit D OS=Mus musculus GN=Atp6v1d PE=1 SV=1	VATD_MOUSE	28 kDa	0.73983	1.1712	5	6
Protein FAM162A OS=Mus musculus GN=Fam162a PE=2 SV=1	F162A_MOUSE	18 kDa	1.0003	1.0003	3	3
Dolichyl-diphosphooligosaccharide--protein glycosyltransferase subunit 2 OS=Mus musculus GN=Rpn2 PE=4 SV=1	A2ACG7_MOUSE (+1)	68 kDa	0.26683	0.3282	4	5
Alpha-aminoadipic semialdehyde dehydrogenase OS=Mus musculus GN=Aldh7a1 PE=1 SV=4	AL7A1_MOUSE	59 kDa	0.38398	0.2419	6	4
AP-3 complex subunit delta-1 OS=Mus musculus GN=Ap3d1 PE=1 SV=1	AP3D1_MOUSE	135 kDa	0.099922	0.15357	4	6
Armadillo repeat protein deleted in velo-cardio-facial syndrome homolog OS=Mus musculus GN=Arvcf PE=1 SV=2	ARVC_MOUSE	105 kDa	0.12997	0.16502	4	5
Carbonic anhydrase 14 OS=Mus musculus GN=Ca14 PE=1 SV=1	CAH14_MOUSE	38 kDa	0.40046	0.65733	4	4
Phosphatidate cytidylyltransferase 2 OS=Mus musculus GN=Cds2 PE=1 SV=1	CDS2_MOUSE	51 kDa	0.36338	0.36338	3	4
Coatomer subunit gamma-1 OS=Mus musculus GN=Copg1 PE=2 SV=1	COPG1_MOUSE	98 kDa	0.21817	0.2589	6	6
COP9 signalosome complex subunit 2 OS=Mus musculus GN=Cops2 PE=1 SV=1	CSN2_MOUSE	52 kDa	0.36071	0.36071	5	5
Cullin-3 OS=Mus musculus GN=Cul3 PE=1 SV=1	CUL3_MOUSE	89 kDa	0.28679	0.11412	7	3
Cullin-5 OS=Mus musculus GN=Cul5 PE=1 SV=3	CUL5_MOUSE (+2)	91 kDa	0.27975	0.15137	7	4
Thioredoxin-related transmembrane protein 2 OS=Mus musculus GN=Tmx2 PE=4 SV=1	D3Z2J6_MOUSE (+1)	30 kDa	0.37567	0.89247	3	5
Destrin OS=Mus musculus GN=Dstn PE=1 SV=3	DEST_MOUSE	19 kDa	0.94567	1.2979	4	5
Protein Golgb1 OS=Mus musculus GN=Golgb1 PE=1 SV=1	E9QAH1_MOUSE	365 kDa	0.035993	0.035993	3	3
Electron transfer flavoprotein subunit beta OS=Mus musculus GN=Etfb PE=1 SV=3	ETFB_MOUSE	28 kDa	0.76246	0.97398	5	6
Hsc70-interacting protein OS=Mus musculus GN=St13 PE=1 SV=1	F10A1_MOUSE (+1)	42 kDa	0.4628	0.57841	5	6
Hsc70-interacting protein (Fragment) OS=Mus musculus GN=St13 PE=4 SV=1	E9Q1V0_MOUSE	14 kDa	0	0	2	3
GTP-binding protein 1 OS=Mus musculus GN=Gtpbp1 PE=1 SV=2	GTPB1_MOUSE	72 kDa	0.30384	0.24744	6	5
Solute carrier family 2, facilitated glucose transporter member 1 OS=Mus musculus GN=Slc2a1 PE=1 SV=4	GTR1_MOUSE	54 kDa	0.34301	0.42461	5	3
Potassium/sodium hyperpolarization-activated cyclic nucleotide-gated channel 1 OS=Mus musculus GN=Hcn1 PE=1 SV=1	HCN1_MOUSE	102 kDa	0.098567	0.2849	3	7
Importin subunit alpha-1 OS=Mus musculus GN=Kpna2 PE=1 SV=2	IMA1_MOUSE	58 kDa	0.39078	0.31638	5	5
Dual specificity mitogen-activated protein kinase kinase 1 OS=Mus musculus GN=Map2k1 PE=1 SV=2	MP2K1_MOUSE	43 kDa	0.33921	0.5498	4	5
Dual specificity mitogen-activated protein kinase kinase 2 OS=Mus musculus GN=Map2k2 PE=1 SV=2	MP2K2_MOUSE (+1)	44 kDa	0	0	3	2
Mitochondrial carrier homolog 2 OS=Mus musculus GN=Mtch2 PE=1 SV=1	MTCH2_MOUSE	33 kDa	0.75742	0.59979	6	5
Protein NDRG3 OS=Mus musculus GN=Ndrg3 PE=1 SV=1	NDRG3_MOUSE (+1)	42 kDa	0.35673	0.5803	4	6
NADH dehydrogenase [ubiquinone] 1 beta subcomplex subunit 10 OS=Mus musculus GN=Ndufb10 PE=1 SV=3	NDUBA_MOUSE	21 kDa	1.8146	0.8064	6	4
Protein kinase C and casein kinase substrate in neurons protein 2 OS=Mus musculus GN=Pacsin2 PE=1 SV=1	PACN2_MOUSE	56 kDa	0.25619	0.49056	4	6
Protein disulfide-isomerase OS=Mus musculus GN=P4hb PE=1 SV=2	PDIA1_MOUSE	57 kDa	0.25017	0.1823	4	3
Phosphatidylethanolamine-binding protein 1 OS=Mus musculus GN=Pebp1 PE=1 SV=3	PEBP1_MOUSE	21 kDa	1.1021	1.4388	5	6
Phosphatidylinositol transfer protein alpha isoform OS=Mus musculus GN=Pitpna PE=1 SV=2	PIPNA_MOUSE	32 kDa	0.63845	0.63845	5	5
26S protease regulatory subunit 10B OS=Mus musculus GN=Psmc6 PE=1 SV=1	PRS10_MOUSE	44 kDa	0.53814	0.24022	6	3
26S protease regulatory subunit 8 OS=Mus musculus GN=Psmc5 PE=1 SV=1	PRS8_MOUSE	46 kDa	0.51774	0.62703	5	6
26S proteasome non-ATPase regulatory subunit 11 OS=Mus musculus GN=Psmd11 PE=1 SV=3	PSD11_MOUSE	47 kDa	0.49463	0.3978	6	5
26S proteasome non-ATPase regulatory subunit 1 OS=Mus musculus GN=Psmd1 PE=1 SV=1	PSMD1_MOUSE	106 kDa	0.23676	0.12911	6	3
Transcriptional activator protein Pur-alpha OS=Mus musculus GN=Pura PE=1 SV=1	PURA_MOUSE	35 kDa	0.31183	0.72089	2	4
Ras-related protein Rab-7a OS=Mus musculus GN=Rab7a PE=1 SV=2	RAB7A_MOUSE	23 kDa	0.94443	0.94443	5	5
GTP-binding nuclear protein Ran OS=Mus musculus GN=Ran PE=1 SV=3	RAN_MOUSE	24 kDa	1.4455	0.66694	6	4
Ras-related protein Rap-1b OS=Mus musculus GN=Rap1b PE=2 SV=2	RAP1B_MOUSE	21 kDa	1.45	1.1101	4	4
60S ribosomal protein L9 OS=Mus musculus GN=Rpl9 PE=1 SV=2	RL9_MOUSE	22 kDa	1.0347	1.3453	4	5
Alpha-soluble NSF attachment protein OS=Mus musculus GN=Napa PE=1 SV=1	SNAA_MOUSE	33 kDa	1.3491	2.1227	7	10
Isoform 2 of Synaptoporin OS=Mus musculus GN=Synpr	SYNPR_MOUSE	31 kDa	0.65245	0.82706	5	6
3-ketoacyl-CoA thiolase A, peroxisomal OS=Mus musculus GN=Acaa1a PE=1 SV=1	THIKA_MOUSE	44 kDa	0.54142	0.43417	6	5
Mitochondrial import inner membrane translocase subunit TIM44 OS=Mus musculus GN=Timm44 PE=1 SV=2	TIM44_MOUSE	51 kDa	0.64554	0.1326	8	2
Thioredoxin-related transmembrane protein 1 OS=Mus musculus GN=Tmx1 PE=1 SV=1	TMX1_MOUSE	31 kDa	0.82328	0.49246	5	4
Probable ATP-dependent RNA helicase DDX6 OS=Mus musculus GN=Ddx6 PE=1 SV=1	DDX6_MOUSE	54 kDa	0.19272	0.19272	3	3
Aryl-hydrocarbon-interacting protein-like 1 OS=Mus musculus GN=Aipl1 PE=2 SV=2	AIPL1_MOUSE	38 kDa	0.5126	0.5126	5	5
Sodium/potassium-transporting ATPase subunit beta-3 OS=Mus musculus GN=Atp1b3 PE=1 SV=1	AT1B3_MOUSE	32 kDa	0.6412	0.6412	4	4
ATP synthase subunit f, mitochondrial OS=Mus musculus GN=Atp5j2 PE=1 SV=3	ATPK_MOUSE	10 kDa	2.1661	3.2233	3	4
Myo18a protein OS=Mus musculus GN=Myo18a PE=1 SV=1	B2RRE2_MOUSE (+3)	232 kDa	0.05714	0.071928	4	5
Coiled-coil-helix-coiled-coil-helix domain-containing protein 3, mitochondrial OS=Mus musculus GN=Chchd3 PE=1 SV=1	CHCH3_MOUSE	26 kDa	0.81203	0.81203	5	5
Carnitine O-palmitoyltransferase 1, liver isoform OS=Mus musculus GN=Cpt1a PE=1 SV=4	CPT1A_MOUSE	88 kDa	0.15623	0.15623	4	4
17-beta-hydroxysteroid dehydrogenase type 6 OS=Mus musculus GN=Rdh8 PE=3 SV=1	D3Z6W3_MOUSE	35 kDa	0.57648	0.57648	5	5
DnaJ homolog subfamily C member 11 OS=Mus musculus GN=Dnajc11 PE=2 SV=2	DJC11_MOUSE	63 kDa	0.28724	0.22385	5	4
Methionine--tRNA ligase, cytoplasmic OS=Mus musculus GN=Mars PE=3 SV=1	E9QB02_MOUSE (+1)	102 kDa	0.2849	0.031832	8	1
Enoyl-CoA hydratase, mitochondrial OS=Mus musculus GN=Echs1 PE=1 SV=1	ECHM_MOUSE	31 kDa	0.6496	0.6496	5	5
Enoyl-CoA delta isomerase 1, mitochondrial OS=Mus musculus GN=Eci1 PE=1 SV=2	ECI1_MOUSE	32 kDa	0.63033	0.63033	5	5
EH domain-containing protein 3 OS=Mus musculus GN=Ehd3 PE=1 SV=2	EHD3_MOUSE	61 kDa	0.23322	0.3695	4	6
EH domain-containing protein 1 OS=Mus musculus GN=Ehd1 PE=1 SV=1	EHD1_MOUSE	61 kDa	0.11093	0.23416	2	4
Eukaryotic translation initiation factor 3 subunit C OS=Mus musculus GN=Eif3c PE=1 SV=1	EIF3C_MOUSE	106 kDa	0.16428	0.12939	5	4
1,4-alpha-glucan-branching enzyme OS=Mus musculus GN=Gbe1 PE=4 SV=2	F6ZHD8_MOUSE (+1)	80 kDa	0.22057	0.22057	5	5
40S ribosomal protein S15a (Fragment) OS=Mus musculus GN=Rps15a PE=1 SV=1	F8WJ41_MOUSE (+1)	12 kDa	1.6602	1.6602	4	4
Peptidyl-prolyl cis-trans isomerase FKBP4 OS=Mus musculus GN=Fkbp4 PE=1 SV=5	FKBP4_MOUSE	52 kDa	0.28008	0.4483	4	5
Immunoglobulin superfamily member 8 OS=Mus musculus GN=Igsf8 PE=4 SV=1	G3UYZ1_MOUSE (+1)	58 kDa	0.24545	0.38992	4	5
Histone H2B type 1-B OS=Mus musculus GN=Hist1h2bb PE=1 SV=3	H2B1B_MOUSE (+4)	14 kDa	2.6823	0.91892	4	2
Very-long-chain (3R)-3-hydroxyacyl-CoA dehydratase 3 OS=Mus musculus GN=ptplad1 PE=1 SV=2	HACD3_MOUSE	43 kDa	0.34218	0.44465	4	5
Leucine-rich repeat-containing protein 59 OS=Mus musculus GN=Lrrc59 PE=1 SV=1	LRC59_MOUSE	35 kDa	0.43605	0.72089	4	6
Isoform 2 of Melanoma inhibitory activity protein 3 OS=Mus musculus GN=Mia3	MIA3_MOUSE	136 kDa	0.098906	0.098906	4	4
Macrophage migration inhibitory factor OS=Mus musculus GN=Mif PE=1 SV=2	MIF_MOUSE	13 kDa	1.6176	1.0579	3	3
Monocarboxylate transporter 1 OS=Mus musculus GN=Slc16a1 PE=1 SV=1	MOT1_MOUSE	53 kDa	0.43082	0.26976	5	4
Isoform Alpha of MAGUK p55 subfamily member 6 OS=Mus musculus GN=Mpp6	MPP6_MOUSE	61 kDa	0.29897	0.51969	5	8
NADH dehydrogenase [ubiquinone] 1 alpha subcomplex subunit 12 OS=Mus musculus GN=Ndufa12 PE=2 SV=2	NDUAC_MOUSE	17 kDa	1.9401	1.0523	6	4
NADH-ubiquinone oxidoreductase chain 5 OS=Mus musculus GN=Mtnd5 PE=3 SV=2	NU5M_MOUSE (+1)	68 kDa	0.263	0.20538	4	4
Pyruvate dehydrogenase protein X component, mitochondrial OS=Mus musculus GN=Pdhx PE=1 SV=1	ODPX_MOUSE	54 kDa	0.26609	0.26609	4	4
Dolichyl-diphosphooligosaccharide--protein glycosyltransferase 48 kDa subunit OS=Mus musculus GN=Ddost PE=1 SV=2	OST48_MOUSE	49 kDa	0.47603	0.29637	6	4
Pyridoxal kinase OS=Mus musculus GN=Pdxk PE=1 SV=1	PDXK_MOUSE	35 kDa	0.718	0.43444	5	4
Prostaglandin E synthase 2 OS=Mus musculus GN=Ptges2 PE=1 SV=3	PGES2_MOUSE	43 kDa	0.55151	0.24559	6	3
Proteasome subunit beta type-4 OS=Mus musculus GN=Psmb4 PE=1 SV=1	PSB4_MOUSE	29 kDa	0.38218	0.71504	3	4
Protein disulfide-isomerase A6 OS=Mus musculus GN=Pdia6 PE=2 SV=1	Q3TML0_MOUSE	49 kDa	0.38631	0.38631	4	4
Radixin OS=Mus musculus GN=Rdx PE=1 SV=3	RADI_MOUSE	69 kDa	0.59398	0.59398	9	10
Ras-related protein Rab-11B OS=Mus musculus GN=Rab11b PE=1 SV=3	RB11B_MOUSE	24 kDa	0.89409	0.89409	5	5
Ras-related protein Rab-11B (Fragment) OS=Mus musculus GN=Rab11b PE=3 SV=1	G3UZL4_MOUSE	14 kDa	0	0	2	2
Recoverin OS=Mus musculus GN=Rcvrn PE=2 SV=2	RECO_MOUSE	23 kDa	0.94443	0.94443	4	4
60S ribosomal protein L8 OS=Mus musculus GN=Rpl8 PE=2 SV=2	RL8_MOUSE	28 kDa	0.5654	0.75098	4	5
60 kDa SS-A/Ro ribonucleoprotein OS=Mus musculus GN=Trove2 PE=1 SV=1	RO60_MOUSE	60 kDa	0.44995	0.1726	6	3
40S ribosomal protein S10 OS=Mus musculus GN=Rps10 PE=1 SV=1	RS10_MOUSE	19 kDa	0.92398	0.92398	4	4
Stomatin-like protein 2, mitochondrial OS=Mus musculus GN=Stoml2 PE=1 SV=1	STML2_MOUSE	38 kDa	0.77907	0.28005	6	2
Dynein light chain 2, cytoplasmic OS=Mus musculus GN=Dynll2 PE=1 SV=1	DYL2_MOUSE	10 kDa	4.6336	3.2233	4	3
Protein argonaute-2 OS=Mus musculus GN=Ago2 PE=1 SV=3	AGO2_MOUSE	97 kDa	0.14095	0.14095	4	4
Protein argonaute-3 OS=Mus musculus GN=Ago3 PE=2 SV=2	AGO3_MOUSE	97 kDa	0	0	2	2
Isoaspartyl peptidase/L-asparaginase OS=Mus musculus GN=Asrgl1 PE=1 SV=1	ASGL1_MOUSE	34 kDa	0.91447	0.20389	6	2
Septin-8 OS=Mus musculus GN=Sept8 PE=1 SV=1	B1AQY9_MOUSE (+3)	51 kDa	0.45289	0.36519	6	4
Cathepsin B OS=Mus musculus GN=Ctsb PE=1 SV=2	CATB_MOUSE	37 kDa	0.40321	0.52722	3	3
Coronin-1C OS=Mus musculus GN=Coro1c PE=1 SV=2	COR1C_MOUSE	53 kDa	0.27101	0.34955	4	5
Complexin-4 OS=Mus musculus GN=Cplx4 PE=1 SV=2	CPLX4_MOUSE	18 kDa	0.96068	0.96068	3	3
Isoform 4 of Caskin-1 OS=Mus musculus GN=Caskin1	CSKI1_MOUSE	40 kDa	0.27056	0.61433	3	6
COP9 signalosome complex subunit 3 OS=Mus musculus GN=Cops3 PE=1 SV=3	CSN3_MOUSE	48 kDa	0.30406	0.39354	4	5
Isoform 2 of Chondroitin sulfate proteoglycan 5 OS=Mus musculus GN=Cspg5	CSPG5_MOUSE	57 kDa	0.18154	0.39604	3	5
Nicalin OS=Mus musculus GN=Ncln PE=3 SV=1	D3YU17_MOUSE (+1)	63 kDa	0.16481	0.28951	3	5
Dihydropteridine reductase OS=Mus musculus GN=Qdpr PE=1 SV=1	D3YWR7_MOUSE (+1)	20 kDa	0.85822	1.1696	3	4
40S ribosomal protein S5 (Fragment) OS=Mus musculus GN=Rps5 PE=1 SV=1	D3YYM6_MOUSE (+1)	20 kDa	1.1349	0.83441	4	3
Glutamate decarboxylase 1 OS=Mus musculus GN=Gad1 PE=2 SV=2	DCE1_MOUSE	67 kDa	0.15463	0.21131	2	3
Isoform 2 of Disks large homolog 1 OS=Mus musculus GN=Dlg1	DLG1_MOUSE (+2)	100 kDa	0.10142	0.25283	3	7
Dipeptidyl aminopeptidase-like protein 6 OS=Mus musculus GN=Dpp6 PE=1 SV=1	DPP6_MOUSE (+3)	91 kDa	0.11108	0.11108	3	3
IQ motif and SEC7 domain-containing protein 1 OS=Mus musculus GN=Iqsec1 PE=1 SV=1	E9PUA3_MOUSE (+1)	123 kDa	0.11052	0.20136	4	7
Vesicle-trafficking protein SEC22b OS=Mus musculus GN=Sec22b PE=1 SV=1	E9Q6R3_MOUSE (+1)	19 kDa	1.266	0.92398	4	3
Eukaryotic translation initiation factor 3 subunit D OS=Mus musculus GN=Eif3d PE=1 SV=2	EIF3D_MOUSE	64 kDa	0.34901	0.16147	6	3
NBCn1-G OS=Mus musculus GN=Slc4a7 PE=1 SV=1	F8VQC9_MOUSE (+1)	127 kDa	0.16376	0.19355	6	6
Farnesyl pyrophosphate synthase OS=Mus musculus GN=Fdps PE=1 SV=1	FPPS_MOUSE	41 kDa	0.59784	0.26406	5	3
Protein Prps1l3 OS=Mus musculus GN=Prps1l3 PE=3 SV=1	G3UXL2_MOUSE (+1)	35 kDa	0.31183	0.57203	3	5
Hydroxyacyl glutathione hydrolase OS=Mus musculus GN=Hagh PE=1 SV=1	G5E8T9_MOUSE (+1)	34 kDa	0.44764	0.58791	3	4
Isoform 3 of Glyoxalase domain-containing protein 4 OS=Mus musculus GN=Glod4	GLOD4_MOUSE	31 kDa	0.66706	0.35885	5	3
cAMP-dependent protein kinase type II-beta regulatory subunit OS=Mus musculus GN=Prkar2b PE=1 SV=3	KAP3_MOUSE	46 kDa	0.61772	0.98808	7	8
Prolow-density lipoprotein receptor-related protein 1 OS=Mus musculus GN=Lrp1 PE=1 SV=1	LRP1_MOUSE	505 kDa	0.012888	0.04584	2	7
Protein LYRIC OS=Mus musculus GN=Mtdh PE=1 SV=1	LYRIC_MOUSE	64 kDa	0.10513	0.22131	1	4
Methionine aminopeptidase 2 OS=Mus musculus GN=Metap2 PE=1 SV=1	MAP2_MOUSE (+2)	53 kDa	0.35122	0.27227	5	4
Mitochondrial pyruvate carrier 2 OS=Mus musculus GN=Mpc2 PE=1 SV=1	MPC2_MOUSE	14 kDa	0.89176	1.3397	3	3
NADH dehydrogenase [ubiquinone] 1 beta subcomplex subunit 9 OS=Mus musculus GN=Ndufb9 PE=1 SV=3	NDUB9_MOUSE	22 kDa	0.52828	1.0277	2	5
ATP-dependent 6-phosphofructokinase, muscle type OS=Mus musculus GN=Pfkm PE=1 SV=3	PFKAM_MOUSE	85 kDa	0.25272	0.30066	5	7
Membrane-associated progesterone receptor component 1 OS=Mus musculus GN=Pgrmc1 PE=1 SV=4	PGRC1_MOUSE	22 kDa	0.77513	0.77513	4	3
Protein phosphatase methylesterase 1 OS=Mus musculus GN=Ppme1 PE=1 SV=5	PPME1_MOUSE	42 kDa	0.35035	0.45565	4	5
26S protease regulatory subunit 4 OS=Mus musculus GN=Psmc1 PE=1 SV=1	PRS4_MOUSE	49 kDa	0.47348	0.3813	5	4
Proteasome subunit alpha type-7 OS=Mus musculus GN=Psma7 PE=1 SV=1	PSA7_MOUSE	28 kDa	0.75477	0.56811	5	4
Sideroflexin-5 OS=Mus musculus GN=Sfxn5 PE=2 SV=1	Q8BRQ9_MOUSE (+1)	33 kDa	0.33433	0.46899	3	3
Protein Ppp2r5d OS=Mus musculus GN=Ppp2r5d PE=1 SV=1	Q91V89_MOUSE	69 kDa	0.26066	0.51731	5	9
Ribonuclease inhibitor OS=Mus musculus GN=Rnh1 PE=1 SV=1	RINI_MOUSE	50 kDa	0.37545	0.21079	5	3
60S ribosomal protein L12 OS=Mus musculus GN=Rpl12 PE=1 SV=2	RL12_MOUSE	18 kDa	1.3789	1.0003	5	4
60S ribosomal protein L27 OS=Mus musculus GN=Rpl27 PE=1 SV=2	RL27_MOUSE	16 kDa	0.79018	0.79018	3	3
Secernin-2 OS=Mus musculus GN=Scrn2 PE=2 SV=1	SCRN2_MOUSE	47 kDa	0.40547	0.22657	5	3
Succinate dehydrogenase [ubiquinone] iron-sulfur subunit, mitochondrial OS=Mus musculus GN=Sdhb PE=1 SV=1	SDHB_MOUSE	32 kDa	0.48638	0.48638	4	4
Sideroflexin-1 OS=Mus musculus GN=Sfxn1 PE=1 SV=3	SFXN1_MOUSE	36 kDa	0.70114	1.2188	5	8
Isoform 2 of SH3-containing GRB2-like protein 3-interacting protein 1 OS=Mus musculus GN=Sgip1	SGIP1_MOUSE	65 kDa	0.2764	0.2156	5	4
Aspartate--tRNA ligase, cytoplasmic OS=Mus musculus GN=Dars PE=2 SV=2	SYDC_MOUSE	57 kDa	0.39693	0.18192	6	3
Isoleucine--tRNA ligase, cytoplasmic OS=Mus musculus GN=Iars PE=2 SV=2	SYIC_MOUSE	144 kDa	0.19528	0	8	0
Isoform 5 of Nesprin-1 OS=Mus musculus GN=Syne1	SYNE1_MOUSE	165 kDa	0.12399	0.039732	6	2
Vigilin OS=Mus musculus GN=Hdlbp PE=1 SV=1	VIGLN_MOUSE	142 kDa	0.12018	0.095039	5	4
40S ribosomal protein S17 OS=Mus musculus GN=Rps17 PE=1 SV=2	RS17_MOUSE	16 kDa	1.6741	0.80431	3	2
Sodium-coupled neutral amino acid transporter 3 OS=Mus musculus GN=Slc38a3 PE=2 SV=1	S38A3_MOUSE	56 kDa	0.12155	0.25789	1	3
Serine/threonine-protein phosphatase 2A 55 kDa regulatory subunit B alpha isoform OS=Mus musculus GN=Ppp2r2a PE=1 SV=1	2ABA_MOUSE	52 kDa	0.27942	0.27942	4	4
E3 ubiquitin-protein ligase HUWE1 OS=Mus musculus GN=Huwe1 PE=1 SV=1	A2AFQ0_MOUSE (+1)	483 kDa	0.020285	0.027138	3	4
Isoform 2 of Acetyl-CoA carboxylase 1 OS=Mus musculus GN=Acaca	ACACA_MOUSE	270 kDa	0.024187	0.061569	2	5
Alpha-1,3/1,6-mannosyltransferase ALG2 OS=Mus musculus GN=Alg2 PE=2 SV=2	ALG2_MOUSE	47 kDa	0.30724	0.30724	4	4
Actin-related protein 2 OS=Mus musculus GN=Actr2 PE=1 SV=1	ARP2_MOUSE	45 kDa	0.32785	0.32785	4	4
Phospholipid-transporting ATPase IB OS=Mus musculus GN=Atp8a2 PE=1 SV=1	AT8A2_MOUSE	129 kDa	0.10449	0.10449	4	4
DmX-like protein 2 OS=Mus musculus GN=Dmxl2 PE=1 SV=1	B0V2P5_MOUSE (+1)	341 kDa	0.019137	0.058518	1	5
Bardet-Biedl syndrome 4 protein homolog OS=Mus musculus GN=Bbs4 PE=1 SV=1	BBS4_MOUSE	58 kDa	0.31503	0.11577	5	2
Cadherin-2 OS=Mus musculus GN=Cdh2 PE=1 SV=2	CADH2_MOUSE (+1)	100 kDa	0.06637	0.21262	2	5
Carbonyl reductase [NADPH] 1 OS=Mus musculus GN=Cbr1 PE=1 SV=3	CBR1_MOUSE	31 kDa	0.50725	0.50725	4	4
Isoform 2 of Cytoplasmic FMR1-interacting protein 1 OS=Mus musculus GN=Cyfip1	CYFP1_MOUSE	145 kDa	0.092845	0.092845	4	4
Sarcolemmal membrane-associated protein OS=Mus musculus GN=Slmap PE=4 SV=1	D3Z7V3_MOUSE (+2)	91 kDa	0.11179	0.15176	3	4
Dipeptidyl peptidase 3 OS=Mus musculus GN=Dpp3 PE=2 SV=2	DPP3_MOUSE	83 kDa	0.12293	0.16718	3	4
Ubiquitin carboxyl-terminal hydrolase OS=Mus musculus GN=Usp14 PE=1 SV=1	E9PYI8_MOUSE (+1)	52 kDa	0.44048	0.12937	6	2
Intersectin-1 OS=Mus musculus GN=Itsn1 PE=1 SV=1	E9Q0N0_MOUSE (+1)	195 kDa	0.050844	0.086168	3	5
SLIT-ROBO Rho GTPase-activating protein 3 OS=Mus musculus GN=Srgap3 PE=1 SV=1	E9QN14_MOUSE (+2)	122 kDa	0.14109	0.082413	4	3
Soluble lamin-associated protein of 75 kDa OS=Mus musculus GN=Fam169a PE=1 SV=3	F169A_MOUSE	73 kDa	0.19095	0.19095	4	4
Uncharacterized protein OS=Mus musculus GN=Gm10260 PE=3 SV=2	F6YVP7_MOUSE (+1)	18 kDa	1.0086	1.0086	4	4
Fascin OS=Mus musculus GN=Fscn1 PE=1 SV=4	FSCN1_MOUSE	55 kDa	0.2631	0.2631	4	4
Sepiapterin reductase OS=Mus musculus GN=Spr PE=4 SV=1	G3UXX3_MOUSE (+2)	23 kDa	0.95037	0.49303	5	3
Glomulin OS=Mus musculus GN=Glmn PE=2 SV=1	GLMN_MOUSE (+1)	68 kDa	0.15195	0.20756	3	4
Hydroxyacyl-coenzyme A dehydrogenase, mitochondrial OS=Mus musculus GN=Hadh PE=1 SV=2	HCDH_MOUSE	34 kDa	0.581	0.31631	4	3
Oxygen-dependent coproporphyrinogen-III oxidase, mitochondrial OS=Mus musculus GN=Cpox PE=1 SV=2	HEM6_MOUSE	50 kDa	0.37642	0.21129	5	3
Inosine-5'-monophosphate dehydrogenase 2 OS=Mus musculus GN=Impdh2 PE=1 SV=2	IMDH2_MOUSE	56 kDa	0.18657	0.25619	3	3
Limbic system-associated membrane protein OS=Mus musculus GN=Lsamp PE=1 SV=1	LSAMP_MOUSE (+1)	38 kDa	0.18058	0.64545	2	5
Isoform 2 of Lactadherin OS=Mus musculus GN=Mfge8	MFGM_MOUSE	47 kDa	0.14405	0.39996	2	5
NADPH--cytochrome P450 reductase OS=Mus musculus GN=Por PE=1 SV=2	NCPR_MOUSE (+1)	77 kDa	0.18062	0.18062	3	3
Proliferation-associated protein 2G4 OS=Mus musculus GN=Pa2g4 PE=1 SV=3	PA2G4_MOUSE	44 kDa	0.33727	0.1564	4	2
Poly(rC)-binding protein 1 OS=Mus musculus GN=Pcbp1 PE=1 SV=1	PCBP1_MOUSE	37 kDa	0.40046	0.28737	4	3
Isoform 3 of Poly(rC)-binding protein 2 OS=Mus musculus GN=Pcbp2	PCBP2_MOUSE	37 kDa	0.6747	0.6747	5	6
Phytanoyl-CoA hydroxylase-interacting protein-like OS=Mus musculus GN=Phyhipl PE=2 SV=1	PHIPL_MOUSE	42 kDa	0.25194	0.3493	3	4
Phosphatidylinositol 5-phosphate 4-kinase type-2 beta OS=Mus musculus GN=Pip4k2b PE=1 SV=1	PI42B_MOUSE	47 kDa	0.22312	0.30805	3	4
Phosphatidylinositol 5-phosphate 4-kinase type-2 alpha OS=Mus musculus GN=Pip4k2a PE=1 SV=1	PI42A_MOUSE	46 kDa	0.22894	0.22894	3	3
Pyridoxal phosphate phosphatase OS=Mus musculus GN=Pdxp PE=1 SV=1	PLPP_MOUSE	32 kDa	0.3489	0.64677	3	4
Peptidyl-prolyl cis-trans isomerase D OS=Mus musculus GN=Ppid PE=1 SV=3	PPID_MOUSE	41 kDa	0.47471	0.26248	5	3
26S proteasome non-ATPase regulatory subunit 12 OS=Mus musculus GN=Psmd12 PE=1 SV=4	PSD12_MOUSE	53 kDa	0.19794	0.27227	3	4
26S proteasome non-ATPase regulatory subunit 5 OS=Mus musculus GN=Psmd5 PE=1 SV=4	PSMD5_MOUSE	56 kDa	0.25563	0.25563	4	4
26S proteasome non-ATPase regulatory subunit 5 (Fragment) OS=Mus musculus GN=Psmd5 PE=4 SV=1	F7BA91_MOUSE	15 kDa	0	0	1	1
26S proteasome non-ATPase regulatory subunit 6 OS=Mus musculus GN=Psmd6 PE=1 SV=1	PSMD6_MOUSE	46 kDa	0.41696	0.23258	5	3
Ras-related protein Rab-10 OS=Mus musculus GN=Rab10 PE=1 SV=1	RAB10_MOUSE	23 kDa	0.99404	1.2892	5	6
Ras-related protein Rab-8A OS=Mus musculus GN=Rab8a PE=1 SV=2	RAB8A_MOUSE	24 kDa	0.69412	0.93277	4	5
Ras-related protein Rab-18 OS=Mus musculus GN=Rab18 PE=2 SV=2	RAB18_MOUSE	23 kDa	0.71921	0.71921	4	4
Ras-related protein Rab-3C OS=Mus musculus GN=Rab3c PE=1 SV=1	RAB3C_MOUSE	26 kDa	1.0651	1.6298	6	8
60S ribosomal protein L30 OS=Mus musculus GN=Rpl30 PE=2 SV=2	RL30_MOUSE	13 kDa	1.577	1.577	3	3
60S ribosomal protein L32 OS=Mus musculus GN=Rpl32 PE=1 SV=2	RL32_MOUSE	16 kDa	0.7833	1.1625	3	3
40S ribosomal protein S25 OS=Mus musculus GN=Rps25 PE=1 SV=1	RS25_MOUSE	14 kDa	1.4161	1.4161	4	4
Isoform 3 of Reticulon-3 OS=Mus musculus GN=Rtn3	RTN3_MOUSE	25 kDa	0.63493	0.63493	3	3
RuvB-like 1 OS=Mus musculus GN=Ruvbl1 PE=1 SV=1	RUVB1_MOUSE	50 kDa	0.20928	0.3726	3	4
Sodium- and chloride-dependent glycine transporter 1 OS=Mus musculus GN=Slc6a9 PE=2 SV=3	SC6A9_MOUSE	77 kDa	0.18203	0.18203	4	4
Isoform 3 of Septin-11 OS=Mus musculus GN=Sept11	SEP11_MOUSE	49 kDa	0.57499	0.68058	7	8
Signal recognition particle 54 kDa protein OS=Mus musculus GN=Srp54 PE=1 SV=2	SRP54_MOUSE	56 kDa	0.25675	0.25675	4	4
Isoform IIb of Synapsin-2 OS=Mus musculus GN=Syn2	SYN2_MOUSE	52 kDa	0.27483	0.52947	3	6
Synaptophysin OS=Mus musculus GN=Syp PE=1 SV=2	SYPH_MOUSE	34 kDa	0.44934	0.44934	4	4
Probable arginine--tRNA ligase, mitochondrial OS=Mus musculus GN=Rars2 PE=1 SV=1	SYRM_MOUSE	65 kDa	0.27693	0.15798	5	3
Thy-1 membrane glycoprotein OS=Mus musculus GN=Thy1 PE=1 SV=1	THY1_MOUSE	18 kDa	0.66674	1.343	2	4
Transmembrane 9 superfamily member 3 OS=Mus musculus GN=Tm9sf3 PE=1 SV=1	TM9S3_MOUSE	68 kDa	0.15248	0.2083	3	4
Tumor susceptibility gene 101 protein OS=Mus musculus GN=Tsg101 PE=1 SV=2	TS101_MOUSE	44 kDa	0.33343	0.33343	4	4
Cytochrome b-c1 complex subunit Rieske, mitochondrial OS=Mus musculus GN=Uqcrfs1 PE=1 SV=1	UCRI_MOUSE	29 kDa	0.23886	0.53477	2	3
NADH dehydrogenase [ubiquinone] 1 alpha subcomplex subunit 8 OS=Mus musculus GN=Ndufa8 PE=1 SV=3	NDUA8_MOUSE	20 kDa	0.59156	1.1696	2	4
Ras-related protein Rab-6A OS=Mus musculus GN=Rab6a PE=1 SV=4	RAB6A_MOUSE	24 kDa	0.93857	0.69818	5	4
Ras-related protein Rab-6B OS=Mus musculus GN=Rab6b PE=1 SV=1	RAB6B_MOUSE	23 kDa	0.94443	0.49031	5	3
Protein tweety homolog 1 OS=Mus musculus GN=Ttyh1 PE=1 SV=1	TTYH1_MOUSE	49 kDa	0.29637	0.29637	3	3
Histone H2A OS=Mus musculus GN=Hist1h2al PE=3 SV=1	F8WIX8_MOUSE (+2)	14 kDa	0.94774	0.94774	2	2
Histone H2A.V OS=Mus musculus GN=H2afv PE=1 SV=3	H2AV_MOUSE (+2)	14 kDa	0	0	1	1
AFG3-like protein 2 OS=Mus musculus GN=Afg3l2 PE=1 SV=1	AFG32_MOUSE	90 kDa	0.15396	0.15396	4	4
ATPase family AAA domain-containing protein 1 OS=Mus musculus GN=Atad1 PE=1 SV=1	ATAD1_MOUSE	41 kDa	0.26248	0.16811	3	2
Bcl-2-like protein 13 OS=Mus musculus GN=Bcl2l13 PE=1 SV=2	B2L13_MOUSE	47 kDa	0.31215	0.22599	4	3
Brefeldin A-inhibited guanine nucleotide-exchange protein 1 OS=Mus musculus GN=Arfgef1 PE=2 SV=1	BIG1_MOUSE	209 kDa	0.080373	0.015581	5	1
Cell adhesion molecule 3 OS=Mus musculus GN=Cadm3 PE=1 SV=1	CADM3_MOUSE (+1)	43 kDa	0.076548	0.446	1	5
F-actin-capping protein subunit alpha-2 OS=Mus musculus GN=Capza2 PE=1 SV=3	CAZA2_MOUSE	33 kDa	0.61215	0.46529	5	4
Catechol O-methyltransferase domain-containing protein 1 OS=Mus musculus GN=Comtd1 PE=2 SV=1	CMTD1_MOUSE	29 kDa	0.54211	0.38384	3	2
Isoform 2 of Coatomer subunit gamma-2 OS=Mus musculus GN=Copg2	COPG2_MOUSE	28 kDa	0.73619	0.55481	4	4
Calcyclin-binding protein OS=Mus musculus GN=Cacybp PE=1 SV=1	CYBP_MOUSE	27 kDa	0.60273	0.42445	4	2
N(G),N(G)-dimethylarginine dimethylaminohydrolase 2 OS=Mus musculus GN=Ddah2 PE=1 SV=1	DDAH2_MOUSE	30 kDa	0.69832	0.52762	5	4
DNA damage-binding protein 1 OS=Mus musculus GN=Ddb1 PE=1 SV=2	DDB1_MOUSE	127 kDa	0.13509	0.05199	5	2
Peroxisomal multifunctional enzyme type 2 OS=Mus musculus GN=Hsd17b4 PE=1 SV=3	DHB4_MOUSE	79 kDa	0.17468	0.12834	4	3
Beta-galactosidase OS=Mus musculus GN=Glb1l2 PE=3 SV=1	E0CYE1_MOUSE	72 kDa	0.1938	0.14209	4	3
Glutathione S-transferase Mu 5 (Fragment) OS=Mus musculus GN=Gstm5 PE=3 SV=1	E9PVM7_MOUSE (+1)	26 kDa	0.44362	0.63156	3	4
Ubiquitin carboxyl-terminal hydrolase OS=Mus musculus GN=Usp7 PE=3 SV=1	E9PXY8_MOUSE (+2)	133 kDa	0.12865	0.049602	5	2
Adenylosuccinate lyase OS=Mus musculus GN=Adsl PE=4 SV=1	E9Q242_MOUSE (+2)	53 kDa	0.19705	0.27101	3	4
Protein Pi4ka OS=Mus musculus GN=Pi4ka PE=1 SV=1	E9Q3L2_MOUSE	231 kDa	0.028269	0.057336	2	4
Glycogen synthase kinase-3 beta OS=Mus musculus GN=Gsk3b PE=1 SV=1	E9QAQ5_MOUSE (+1)	48 kDa	0.21976	0.30327	3	4
Protein 2310035C23Rik OS=Mus musculus GN=2310035C23Rik PE=1 SV=1	E9QM90_MOUSE (+2)	132 kDa	0.049984	0.10247	2	4
Isoform 2 of Epidermal growth factor receptor substrate 15-like 1 OS=Mus musculus GN=Eps15l1	EP15R_MOUSE	90 kDa	0.11309	0.15356	3	4
Metaxin-1 OS=Mus musculus GN=Mtx1 PE=4 SV=1	F7C846_MOUSE	51 kDa	0.2044	0.28143	3	3
Phosphatidylinositol 4-phosphate 5-kinase type-1 gamma OS=Mus musculus GN=Pip5k1c PE=1 SV=1	F8WHW6_MOUSE (+1)	76 kDa	0.088401	0.18462	2	4
Fumarylacetoacetate hydrolase domain-containing protein 2A OS=Mus musculus GN=Fahd2 PE=1 SV=1	FAHD2_MOUSE	35 kDa	0.19971	0.57648	2	5
Peptidyl-prolyl cis-trans isomerase FKBP8 OS=Mus musculus GN=Fkbp8 PE=1 SV=2	FKBP8_MOUSE	44 kDa	0.24423	0.33824	3	4
Ferritin heavy chain OS=Mus musculus GN=Fth1 PE=1 SV=2	FRIH_MOUSE	21 kDa	0.34202	1.0864	2	5
Ras GTPase-activating protein-binding protein 1 OS=Mus musculus GN=G3bp1 PE=1 SV=1	G3BP1_MOUSE	52 kDa	0.27809	0.20205	4	3
Isoform B of Ras GTPase-activating protein-binding protein 2 OS=Mus musculus GN=G3bp2	G3BP2_MOUSE	51 kDa	0.20681	0.45639	3	6
Putative GTP cyclohydrolase 1 type 2 Nif3l1 OS=Mus musculus GN=Nif3l1 PE=1 SV=4	GTPC1_MOUSE	42 kDa	0.46135	0.16386	4	2
Solute carrier family 2, facilitated glucose transporter member 3 OS=Mus musculus GN=Slc2a3 PE=1 SV=1	GTR3_MOUSE	53 kDa	0.12656	0.26915	1	3
Histone H4 OS=Mus musculus GN=Hist1h4a PE=1 SV=2	H4_MOUSE	11 kDa	1.8816	1.2117	4	3
Inactive hydroxysteroid dehydrogenase-like protein 1 OS=Mus musculus GN=Hsdl1 PE=2 SV=1	HSDL1_MOUSE	37 kDa	0.29312	0.40881	3	4
Isocitrate dehydrogenase [NADP], mitochondrial OS=Mus musculus GN=Idh2 PE=1 SV=3	IDHP_MOUSE	51 kDa	0.20632	0.28416	3	4
Eukaryotic translation initiation factor 2 subunit 2 OS=Mus musculus GN=Eif2s2 PE=1 SV=1	IF2B_MOUSE	38 kDa	0.28275	0.18058	3	2
Eukaryotic translation initiation factor 2 subunit 3, X-linked OS=Mus musculus GN=Eif2s3x PE=1 SV=2	IF2G_MOUSE	51 kDa	0.20536	0.20536	3	3
Eukaryotic translation initiation factor 2 subunit 3, Y-linked OS=Mus musculus GN=Eif2s3y PE=2 SV=2	IF2H_MOUSE	51 kDa	0	0	2	2
Inositol polyphosphate 1-phosphatase OS=Mus musculus GN=Inpp1 PE=1 SV=2	INPP_MOUSE	43 kDa	0.15767	0.44199	2	5
Kinesin-like protein KIF3B OS=Mus musculus GN=Kif3b PE=1 SV=1	KIF3B_MOUSE	85 kDa	0.11925	0.11925	3	2
Alpha-mannosidase 2x OS=Mus musculus GN=Man2a2 PE=2 SV=2	MA2A2_MOUSE	131 kDa	0.13096	0.02492	4	1
Mitochondrial fission process protein 1 OS=Mus musculus GN=Mtfp1 PE=1 SV=1	MTFP1_MOUSE	18 kDa	0.40024	0.96068	2	4
Oxidation resistance protein 1 OS=Mus musculus GN=Oxr1 PE=2 SV=3	OXR1_MOUSE	96 kDa	0.14302	0.10546	4	3
Oxidation resistance protein 1 OS=Mus musculus GN=Oxr1 PE=4 SV=1	E9Q0A7_MOUSE	92 kDa	0	0	4	2
Plasminogen activator inhibitor 1 RNA-binding protein OS=Mus musculus GN=Serbp1 PE=1 SV=2	PAIRB_MOUSE	45 kDa	0.32785	0.23698	3	2
Centrosomal protein POC5 OS=Mus musculus GN=Poc5 PE=2 SV=1	POC5_MOUSE	61 kDa	0.16993	0.23276	3	3
Isoform 5 of Protein PRRC2C OS=Mus musculus GN=Prrc2c	PRC2C_MOUSE (+2)	303 kDa	0.04358	0.03251	4	3
Proteasome subunit alpha type-2 OS=Mus musculus GN=Psma2 PE=1 SV=3	PSA2_MOUSE	26 kDa	0.62165	0.43704	4	3
Proteasome subunit alpha type-5 OS=Mus musculus GN=Psma5 PE=1 SV=1	PSA5_MOUSE	26 kDa	0.60581	0.42649	4	3
MKIAA0248 protein (Fragment) OS=Mus musculus GN=Gbf1 PE=1 SV=1	Q6A099_MOUSE (+1)	200 kDa	0.049492	0.066527	3	4
60S ribosomal protein L27a OS=Mus musculus GN=Rpl27a PE=2 SV=5	RL27A_MOUSE	17 kDa	0.73822	1.09	3	4
40S ribosomal protein S14 OS=Mus musculus GN=Rps14 PE=2 SV=3	RS14_MOUSE	16 kDa	0.7569	1.12	3	4
Secretory carrier-associated membrane protein 5 OS=Mus musculus GN=Scamp5 PE=2 SV=1	SCAM5_MOUSE	26 kDa	0.27091	0.43276	2	3
Neuronal-specific septin-3 OS=Mus musculus GN=Sept3 PE=1 SV=2	SEPT3_MOUSE	40 kDa	0.17156	0.48564	2	5
Leucine--tRNA ligase, cytoplasmic OS=Mus musculus GN=Lars PE=1 SV=2	SYLC_MOUSE	134 kDa	0.074547	0.0491	3	2
Probable leucine--tRNA ligase, mitochondrial OS=Mus musculus GN=Lars2 PE=1 SV=1	SYLM_MOUSE	101 kDa	0.17121	0.065256	5	2
Mitochondrial import receptor subunit TOM22 homolog OS=Mus musculus GN=Tomm22 PE=2 SV=3	TOM22_MOUSE	16 kDa	0.80431	1.1966	2	3
V-type proton ATPase subunit G 2 OS=Mus musculus GN=Atp6v1g2 PE=2 SV=1	VATG2_MOUSE	14 kDa	0.94774	1.4324	2	4
Isoform 2 of WD repeat-containing protein 7 OS=Mus musculus GN=Wdr7	WDR7_MOUSE	160 kDa	0.040988	0.10564	2	4
60S ribosomal protein L23 OS=Mus musculus GN=Rpl23 PE=1 SV=1	RL23_MOUSE	15 kDa	0.84981	1.2708	2	3
COP9 signalosome complex subunit 4 OS=Mus musculus GN=Cops4 PE=1 SV=1	CSN4_MOUSE (+1)	46 kDa	0.31551	0.22834	3	2
Isoform 2 of Glucosidase 2 subunit beta OS=Mus musculus GN=Prkcsh	GLU2B_MOUSE	60 kDa	0.17432	0.17432	3	3
CB1 cannabinoid receptor-interacting protein 1 OS=Mus musculus GN=Cnrip1 PE=1 SV=1	CNRP1_MOUSE	19 kDa	0.64275	0.64275	3	3
NADH dehydrogenase [ubiquinone] 1 subunit C2 OS=Mus musculus GN=Ndufc2 PE=1 SV=1	NDUC2_MOUSE	14 kDa	0.90064	1.3543	2	3
Protein phosphatase 1A OS=Mus musculus GN=Ppm1a PE=1 SV=1	PPM1A_MOUSE	42 kDa	0.16115	0.16115	2	2
Protein phosphatase 1B OS=Mus musculus GN=Ppm1b PE=1 SV=1	PPM1B_MOUSE (+1)	43 kDa	0.24908	0.15983	3	2
Bifunctional purine biosynthesis protein PURH OS=Mus musculus GN=Atic PE=1 SV=2	PUR9_MOUSE	64 kDa	0.16088	0.22006	2	3
Heterogeneous nuclear ribonucleoprotein H2 OS=Mus musculus GN=Hnrnph2 PE=2 SV=1	HNRH2_MOUSE	49 kDa	0.066585	0.1376	1	2
Heterogeneous nuclear ribonucleoprotein H OS=Mus musculus GN=Hnrnph1 PE=1 SV=3	HNRH1_MOUSE (+1)	49 kDa	0.066737	0.13793	1	2
14-3-3 protein eta OS=Mus musculus GN=Ywhah PE=1 SV=2	1433F_MOUSE	28 kDa	0.94854	0.74351	6	5
Calcium-transporting ATPase OS=Mus musculus GN=Atp2b3 PE=1 SV=1	A2ALL9_MOUSE (+1)	129 kDa	0.25201	0.49117	8	12
Isoform 1 of Afadin OS=Mus musculus GN=Mllt4	AFAD_MOUSE (+2)	205 kDa	0.032009	0.065043	2	4
Fatty aldehyde dehydrogenase OS=Mus musculus GN=Aldh3a2 PE=2 SV=2	AL3A2_MOUSE (+2)	54 kDa	0.12521	0.19357	2	3
Aldose reductase OS=Mus musculus GN=Akr1b1 PE=1 SV=3	ALDR_MOUSE	36 kDa	0.19311	0.42351	2	4
Argininosuccinate lyase OS=Mus musculus GN=Asl PE=1 SV=1	ARLY_MOUSE (+1)	52 kDa	0.27875	0.13082	3	2
ATPase Asna1 OS=Mus musculus GN=Asna1 PE=1 SV=2	ASNA_MOUSE	39 kDa	0.27652	0.27652	3	3
6-phosphofructo-2-kinase/fructose-2, 6-bisphosphatase 2 variant 4 OS=Mus musculus GN=Pfkfb2 PE=2 SV=1	B2Z892_MOUSE (+3)	57 kDa	0.24911	0.11763	4	2
Cytochrome c oxidase subunit 6B1 OS=Mus musculus GN=Cox6b1 PE=1 SV=2	CX6B1_MOUSE	10 kDa	2.2406	0.80016	4	2
Uncharacterized protein OS=Mus musculus GN=Gm3940 PE=3 SV=1	D3YU45_MOUSE (+1)	16 kDa	0.76333	0.45956	3	2
N(G),N(G)-dimethylarginine dimethylaminohydrolase 1 OS=Mus musculus GN=Ddah1 PE=1 SV=3	DDAH1_MOUSE	31 kDa	0.49246	0.49246	4	4
Eukaryotic translation initiation factor 4 gamma 1 OS=Mus musculus GN=Eif4g1 PE=1 SV=1	E9PVC5_MOUSE (+3)	175 kDa	0.076173	0.056602	4	3
Nucleosome assembly protein 1-like 1 OS=Mus musculus GN=Nap1l1 PE=3 SV=1	E9PW66_MOUSE (+2)	49 kDa	0.38732	0.13991	5	2
Proteasome subunit alpha type (Fragment) OS=Mus musculus GN=Psma4 PE=3 SV=1	E9PW69_MOUSE (+1)	23 kDa	0.49031	0.49031	3	3
Protein Ahnak2 (Fragment) OS=Mus musculus GN=Ahnak2 PE=1 SV=2	E9PYB0_MOUSE	183 kDa	0.054351	0.054351	3	3
Neurexin-3 OS=Mus musculus GN=Nrxn3 PE=4 SV=1	E9Q2X2_MOUSE (+1)	154 kDa	0.021173	0.11044	1	5
ELMO domain-containing protein 2 OS=Mus musculus GN=Elmod2 PE=2 SV=1	ELMD2_MOUSE	35 kDa	0.31294	0.31294	3	3
NADH-cytochrome b5 reductase 3 OS=Mus musculus GN=Cyb5r3 PE=1 SV=1	F2Z456_MOUSE (+1)	35 kDa	0.094693	0.57203	1	4
Prenylcysteine oxidase (Fragment) OS=Mus musculus GN=Pcyox1 PE=4 SV=1	F7CIP8_MOUSE (+1)	22 kDa	0.51901	0.32142	3	2
E3 ubiquitin-protein ligase HECTD1 OS=Mus musculus GN=Hectd1 PE=1 SV=1	F8WIE5_MOUSE (+1)	289 kDa	0.034041	0.034041	3	3
SEC23-interacting protein OS=Mus musculus GN=Sec23ip PE=4 SV=1	G3X928_MOUSE	111 kDa	0.12298	0.05971	3	1
Heterogeneous nuclear ribonucleoprotein U OS=Mus musculus GN=Hnrnpu PE=1 SV=1	G3XA10_MOUSE (+1)	87 kDa	0.076565	0.11702	2	3
Ganglioside-induced differentiation-associated protein 1 OS=Mus musculus GN=Gdap1 PE=1 SV=1	GDAP1_MOUSE	41 kDa	0.25861	0.25861	3	3
Rho GDP-dissociation inhibitor 1 OS=Mus musculus GN=Arhgdia PE=1 SV=3	GDIR1_MOUSE	23 kDa	0.49031	0.49031	3	3
Guanine nucleotide-binding protein subunit alpha-11 OS=Mus musculus GN=Gna11 PE=1 SV=1	GNA11_MOUSE	42 kDa	0.35245	0.57283	4	6
Eukaryotic translation initiation factor 2 subunit 1 OS=Mus musculus GN=Eif2s1 PE=1 SV=3	IF2A_MOUSE	36 kDa	0.30012	0.30012	3	3
Eukaryotic initiation factor 4A-II OS=Mus musculus GN=Eif4a2 PE=2 SV=2	IF4A2_MOUSE	46 kDa	0.61407	0.85068	6	9
Isochorismatase domain-containing protein 2A, mitochondrial OS=Mus musculus GN=Isoc2a PE=1 SV=1	ISC2A_MOUSE	22 kDa	0.31967	0.74152	2	4
UMP-CMP kinase OS=Mus musculus GN=Cmpk1 PE=1 SV=1	KCY_MOUSE	22 kDa	0.52206	0.52206	3	3
Serine beta-lactamase-like protein LACTB, mitochondrial OS=Mus musculus GN=Lactb PE=1 SV=1	LACTB_MOUSE	61 kDa	0.17059	0.17059	3	3
Methylmalonate-semialdehyde dehydrogenase [acylating], mitochondrial OS=Mus musculus GN=Aldh6a1 PE=1 SV=1	MMSA_MOUSE	58 kDa	0.056627	0.24648	1	4
Isoform 2 of RNA-binding protein Musashi homolog 1 OS=Mus musculus GN=Msi1	MSI1H_MOUSE	34 kDa	0.59024	0.44934	4	4
Isoform 2 of NADH-cytochrome b5 reductase 1 OS=Mus musculus GN=Cyb5r1	NB5R1_MOUSE	25 kDa	0.63834	0.27998	4	2
Neural cell adhesion molecule 2 OS=Mus musculus GN=Ncam2 PE=2 SV=1	NCAM2_MOUSE	93 kDa	0.035004	0.14754	1	4
NADH dehydrogenase [ubiquinone] 1 alpha subcomplex subunit 13 OS=Mus musculus GN=Ndufa13 PE=1 SV=3	NDUAD_MOUSE	17 kDa	0.72626	0.72626	3	3
Isoform 2 of Paralemmin-1 OS=Mus musculus GN=Palm	PALM_MOUSE	37 kDa	0.18753	0.41023	2	4
Protein piccolo OS=Mus musculus GN=Pclo PE=1 SV=4	PCLO_MOUSE	551 kDa	0.01776	0.01776	3	3
Isoform 4 of Phosphatidylinositol-binding clathrin assembly protein OS=Mus musculus GN=Picalm	PICAL_MOUSE	66 kDa	0.33571	0.21285	5	4
Protein phosphatase 1H OS=Mus musculus GN=Ppm1h PE=1 SV=1	PPM1H_MOUSE	56 kDa	0.1846	0.1846	2	3
PRA1 family protein 3 OS=Mus musculus GN=Arl6ip5 PE=1 SV=2	PRAF3_MOUSE	22 kDa	0.54116	0.54116	3	3
Proteasome subunit alpha type-6 OS=Mus musculus GN=Psma6 PE=1 SV=1	PSA6_MOUSE	27 kDa	0.41063	0.41063	3	3
X-prolyl aminopeptidase (Aminopeptidase P) 1, soluble, isoform CRA_b OS=Mus musculus GN=Xpnpep1 PE=2 SV=1	Q3UE92_MOUSE (+2)	75 kDa	0.1374	0.1374	3	3
Isoform 2 of X-linked retinitis pigmentosa GTPase regulator-interacting protein 1 OS=Mus musculus GN=Rpgrip1	RPGR1_MOUSE	63 kDa	0.28838	0	5	0
Isoform 2 of Sodium-driven chloride bicarbonate exchanger OS=Mus musculus GN=Slc4a10	S4A10_MOUSE	123 kDa	0.11063	0.17045	4	6
Isoform V of Septin-6 OS=Mus musculus GN=Sept6	SEPT6_MOUSE	49 kDa	0.29562	0.47475	4	6
Beta-1-syntrophin OS=Mus musculus GN=Sntb1 PE=1 SV=4	SNTB1_MOUSE	58 kDa	0.17895	0.24545	3	4
Microtubule-associated protein tau OS=Mus musculus GN=Mapt PE=1 SV=3	TAU_MOUSE	76 kDa	0.13424	0.13424	3	3
Transmembrane 9 superfamily member 2 OS=Mus musculus GN=Tm9sf2 PE=2 SV=1	TM9S2_MOUSE	75 kDa	0.13591	0.13591	3	3
Isoform 2 of Transmembrane emp24 domain-containing protein 10 OS=Mus musculus GN=Tmed10	TMEDA_MOUSE	11 kDa	1.8816	0.69753	4	2
Tight junction protein ZO-2 OS=Mus musculus GN=Tjp2 PE=1 SV=2	ZO2_MOUSE	131 kDa	0.050199	0.076236	2	3
Monoacylglycerol lipase ABHD12 OS=Mus musculus GN=Abhd12 PE=1 SV=2	ABD12_MOUSE	45 kDa	0.23382	0.23382	3	3
Isobutyryl-CoA dehydrogenase, mitochondrial OS=Mus musculus GN=Acad8 PE=1 SV=2	ACAD8_MOUSE (+1)	45 kDa	0.2357	0.2357	3	3
CSC1-like protein 2 OS=Mus musculus GN=Tmem63b PE=1 SV=1	CSCL2_MOUSE (+1)	95 kDa	0.10687	0.10687	3	3
NAD(P)H-hydrate epimerase OS=Mus musculus GN=Apoa1bp PE=1 SV=1	NNRE_MOUSE	31 kDa	0.50081	0.22507	3	2
Profilin-1 OS=Mus musculus GN=Pfn1 PE=1 SV=2	PROF1_MOUSE	15 kDa	0.50259	1.2578	2	3
Histidine--tRNA ligase, cytoplasmic OS=Mus musculus GN=Hars PE=2 SV=2	SYHC_MOUSE	57 kDa	0.18117	0.05707	3	1
Serine/threonine-protein kinase TAO3 OS=Mus musculus GN=Taok3 PE=1 SV=2	TAOK3_MOUSE	105 kDa	0.095762	0.062864	3	2
Up-regulated during skeletal muscle growth protein 5 OS=Mus musculus GN=Usmg5 PE=1 SV=1	USMG5_MOUSE	6 kDa	2.8264	1.4464	3	2
Isoform 2 of Amyloid-like protein 2 OS=Mus musculus GN=Aplp2	APLP2_MOUSE (+1)	79 kDa	0.12929	0.084434	3	2
3-hydroxyacyl-CoA dehydrogenase type-2 OS=Mus musculus GN=Hsd17b10 PE=1 SV=1	A2AFQ2_MOUSE (+2)	28 kDa	0.24797	0.55742	2	3
Peptidyl-prolyl cis-trans isomerase B OS=Mus musculus GN=Ppib PE=1 SV=2	PPIB_MOUSE	24 kDa	0.30004	0.4823	2	3
40S ribosomal protein S11 OS=Mus musculus GN=Rps11 PE=1 SV=3	RS11_MOUSE	18 kDa	0.65214	0.39754	3	2
Basic leucine zipper and W2 domain-containing protein 2 OS=Mus musculus GN=Bzw2 PE=1 SV=1	BZW2_MOUSE	48 kDa	0.21921	0.14127	3	2
NADH dehydrogenase [ubiquinone] 1 beta subcomplex subunit 6 OS=Mus musculus GN=Ndufb6 PE=1 SV=3	NDUB6_MOUSE	16 kDa	0.80431	0.80431	3	3
Optic atrophy 3 protein homolog OS=Mus musculus GN=Opa3 PE=1 SV=1	OPA3_MOUSE	20 kDa	0.58765	0.58765	3	3
Phosphatidylinositol 5-phosphate 4-kinase type-2 gamma OS=Mus musculus GN=Pip4k2c PE=2 SV=1	PI42C_MOUSE	47 kDa	0.1437	0.30805	2	3
Serine hydroxymethyltransferase OS=Mus musculus GN=Shmt2 PE=1 SV=1	Q9CZN7_MOUSE	56 kDa	0.18696	0.18696	3	3
Dolichyl-diphosphooligosaccharide--protein glycosyltransferase subunit STT3B OS=Mus musculus GN=Stt3b PE=1 SV=2	STT3B_MOUSE	93 kDa	0.1086	0.1086	3	3
Hepatocyte growth factor-regulated tyrosine kinase substrate OS=Mus musculus GN=Hgs PE=1 SV=1	B1ATZ0_MOUSE (+3)	86 kDa	0.077583	0.038067	2	1
DCC-interacting protein 13-alpha OS=Mus musculus GN=Appl1 PE=1 SV=1	DP13A_MOUSE	79 kDa	0.084069	0.084069	2	2
Protein lin-7 homolog A OS=Mus musculus GN=Lin7a PE=1 SV=2	LIN7A_MOUSE	26 kDa	0.27217	0.61842	2	3
Protein lin-7 homolog C OS=Mus musculus GN=Lin7c PE=1 SV=2	LIN7C_MOUSE	22 kDa	0	0	1	2
Microtubule-associated protein RP/EB family member 2 (Fragment) OS=Mus musculus GN=Mapre2 PE=1 SV=1	D3YYK8_MOUSE (+2)	29 kDa	0.37728	0.53236	2	3
Ribosomal protein L19 OS=Mus musculus GN=Rpl19 PE=3 SV=1	A2A547_MOUSE (+1)	23 kDa	0.49579	0.49579	2	2
Aquaporin-1 OS=Mus musculus GN=Aqp1 PE=1 SV=3	AQP1_MOUSE	29 kDa	0.38721	0.38721	2	2
Branched-chain-amino-acid aminotransferase, cytosolic OS=Mus musculus GN=Bcat1 PE=2 SV=2	BCAT1_MOUSE (+2)	43 kDa	0.24908	0.24908	2	2
Coiled-coil domain-containing protein 126 OS=Mus musculus GN=Ccdc126 PE=2 SV=1	CC126_MOUSE	16 kDa	0.80431	0.80431	2	2
Coronin-1A OS=Mus musculus GN=Coro1a PE=1 SV=5	COR1A_MOUSE (+1)	51 kDa	0.20584	0.20584	2	2
MCG11048, isoform CRA_c OS=Mus musculus GN=Tecr PE=1 SV=1	G3UWE1_MOUSE (+2)	34 kDa	0.20247	0.20247	2	2
Proteasome subunit alpha type-3 OS=Mus musculus GN=Psma3 PE=1 SV=3	PSA3_MOUSE	28 kDa	0.39238	0.24692	2	2
Retinal rod rhodopsin-sensitive cGMP 3',5'-cyclic phosphodiesterase subunit gamma OS=Mus musculus GN=Pde6g PE=2 SV=1	CNRG_MOUSE	10 kDa	0.84519	0.84519	2	2
ATP synthase protein 8 OS=Mus musculus GN=Mtatp8 PE=1 SV=1	ATP8_MOUSE (+1)	8 kDa	0.45195	1.1082	1	2
Isoform 2 of C-terminal-binding protein 1 OS=Mus musculus GN=Ctbp1	CTBP1_MOUSE	47 kDa	0.22657	0.40547	3	4
Nucleoredoxin-like protein 1 OS=Mus musculus GN=Nxnl1 PE=2 SV=1	NXNL1_MOUSE	25 kDa	0.13377	0.45738	1	2
Cytochrome b-c1 complex subunit 8 OS=Mus musculus GN=Uqcrq PE=1 SV=3	QCR8_MOUSE	10 kDa	1.4826	0.83347	2	1
Peripheral plasma membrane protein CASK (Fragment) OS=Mus musculus GN=Cask PE=4 SV=1	A0A067XG53_MOUSE (+1)	99 kDa	0.066826	0.1019	2	3
Protein DJ-1 OS=Mus musculus GN=Park7 PE=1 SV=1	A2A813_MOUSE (+4)	18 kDa	0.65214	0.39754	3	2
Cytosolic acyl coenzyme A thioester hydrolase OS=Mus musculus GN=Acot7 PE=1 SV=2	BACH_MOUSE (+1)	43 kDa	0.16071	0.2505	2	3
Isoform 2D of Voltage-dependent calcium channel subunit alpha-2/delta-1 OS=Mus musculus GN=Cacna2d1	CA2D1_MOUSE (+1)	123 kDa	0	0.13988	0	5
Cadherin-related family member 1 OS=Mus musculus GN=Cdhr1 PE=1 SV=1	CDHR1_MOUSE	94 kDa	0.034671	0.14607	1	4
Chloride intracellular channel protein 6 OS=Mus musculus GN=Clic6 PE=2 SV=1	CLIC6_MOUSE	63 kDa	0.052075	0.22514	1	4
DnaJ homolog subfamily C member 7 OS=Mus musculus GN=Dnajc7 PE=1 SV=2	DNJC7_MOUSE	56 kDa	0.11956	0.1846	2	3
Isoform 2 of Protein FAM63A OS=Mus musculus GN=Fam63a	FA63A_MOUSE	50 kDa	0.20928	0.13506	3	2
Protein Sec24c OS=Mus musculus GN=Sec24c PE=4 SV=1	G3X972_MOUSE	119 kDa	0.055663	0.084645	2	3
Guanylate cyclase soluble subunit beta-1 OS=Mus musculus GN=Gucy1b3 PE=2 SV=1	GCYB1_MOUSE	71 kDa	0.094717	0.14539	2	3
Glycerophosphodiester phosphodiesterase domain-containing protein 1 OS=Mus musculus GN=Gdpd1 PE=2 SV=1	GDPD1_MOUSE	36 kDa	0.19247	0.30219	2	3
Acyl-CoA:lysophosphatidylglycerol acyltransferase 1 OS=Mus musculus GN=Lpgat1 PE=2 SV=1	LGAT1_MOUSE	43 kDa	0.15852	0.24698	2	3
Lysosomal alpha-glucosidase OS=Mus musculus GN=Gaa PE=1 SV=2	LYAG_MOUSE	106 kDa	0.03066	0.094828	1	3
Calcium uniporter protein, mitochondrial OS=Mus musculus GN=Mcu PE=1 SV=2	MCU_MOUSE	40 kDa	0.17309	0.27056	2	3
Nascent polypeptide-associated complex subunit alpha OS=Mus musculus GN=Naca PE=1 SV=1	NACA_MOUSE	23 kDa	0.49031	0.30472	3	2
Protein NDRG1 OS=Mus musculus GN=Ndrg1 PE=1 SV=1	NDRG1_MOUSE	43 kDa	0.34318	0.076548	4	1
26S proteasome non-ATPase regulatory subunit 3 OS=Mus musculus GN=Psmd3 PE=1 SV=3	PSMD3_MOUSE	61 kDa	0.23369	0.053905	4	1
Tyrosine-protein phosphatase non-receptor type 11 OS=Mus musculus GN=Ptpn11 PE=1 SV=2	PTN11_MOUSE	68 kDa	0.097896	0.15038	2	3
Protein Tfg OS=Mus musculus GN=Tfg PE=1 SV=1	Q9Z1A1_MOUSE	43 kDa	0.34318	0.076548	4	1
Ran-specific GTPase-activating protein OS=Mus musculus GN=Ranbp1 PE=1 SV=2	RANG_MOUSE	24 kDa	0.14155	0.48761	1	3
SEC14-like protein 2 OS=Mus musculus GN=Sec14l2 PE=1 SV=1	S14L2_MOUSE	46 kDa	0.31551	0.07096	4	1
Secernin-3 OS=Mus musculus GN=Scrn3 PE=1 SV=1	SCRN3_MOUSE	48 kDa	0.22143	0.14265	3	2
Protein SOGA3 OS=Mus musculus GN=Soga3 PE=2 SV=2	SOGA3_MOUSE	103 kDa	0.031488	0.13203	1	3
Syntaxin-12 OS=Mus musculus GN=Stx12 PE=1 SV=1	STX12_MOUSE	31 kDa	0.22336	0.3531	2	3
Transferrin receptor protein 1 OS=Mus musculus GN=Tfrc PE=1 SV=1	TFR1_MOUSE	86 kDa	0.1186	0.077583	3	2
Hsp90 co-chaperone Cdc37 OS=Mus musculus GN=Cdc37 PE=2 SV=1	CDC37_MOUSE	45 kDa	0.15312	0.23826	2	3
Coactosin-like protein OS=Mus musculus GN=Cotl1 PE=1 SV=3	COTL1_MOUSE	16 kDa	0.21113	0.77653	1	3
Putative ATP-dependent RNA helicase DHX30 OS=Mus musculus GN=Dhx30 PE=4 SV=1	D3Z2J3_MOUSE (+1)	133 kDa	0.075188	0.049517	3	2
Isoform 2 of Elongation factor 1-delta OS=Mus musculus GN=Eef1d	EF1D_MOUSE	29 kDa	0.38721	0.24383	3	2
ES1 protein homolog, mitochondrial OS=Mus musculus GN=D10Jhu81e PE=1 SV=1	ES1_MOUSE	28 kDa	0.11807	0.56271	1	3
NADH dehydrogenase [ubiquinone] 1 alpha subcomplex subunit 4 OS=Mus musculus GN=Ndufa4 PE=1 SV=2	NDUA4_MOUSE	9 kDa	0.88236	1.5826	2	3
Proteasome subunit beta type-2 OS=Mus musculus GN=Psmb2 PE=1 SV=1	PSB2_MOUSE	23 kDa	0.50425	0.31285	3	2
Phosphoribosylformylglycinamidine synthase OS=Mus musculus GN=Pfas PE=2 SV=1	PUR4_MOUSE	145 kDa	0.069018	0.022496	3	1
Ubiquitin carboxyl-terminal hydrolase OS=Mus musculus GN=Usp9x PE=1 SV=1	Q4FE56_MOUSE (+1)	290 kDa	0.022489	0.033922	2	3
Nck-associated protein 1 OS=Mus musculus GN=Nckap1 PE=4 SV=1	A2AS98_MOUSE (+1)	130 kDa	0.077314	0.050901	3	2
Mitochondrial-processing peptidase subunit alpha OS=Mus musculus GN=Pmpca PE=1 SV=1	MPPA_MOUSE	58 kDa	0.11554	0.17822	2	3
Protein NipSnap homolog 1 OS=Mus musculus GN=Nipsnap1 PE=1 SV=1	NIPS1_MOUSE	33 kDa	0.20824	0.3281	2	3
Ras-related protein Rab-28 OS=Mus musculus GN=Rab28 PE=2 SV=1	RAB28_MOUSE	25 kDa	0.45976	0.28683	3	2
Isoform 2 of Synergin gamma OS=Mus musculus GN=Synrg	SYNRG_MOUSE	122 kDa	0.054063	0.08218	2	3
Retinal rod rhodopsin-sensitive cGMP 3',5'-cyclic phosphodiesterase subunit delta OS=Mus musculus GN=Pde6d PE=1 SV=1	PDE6D_MOUSE	17 kDa	0.19429	0.70345	1	3
Isoform 3 of Serine/threonine-protein phosphatase 2A 56 kDa regulatory subunit gamma isoform OS=Mus musculus GN=Ppp2r5c	2A5G_MOUSE	57 kDa	0.48367	0.48367	7	7
Heterogeneous nuclear ribonucleoprotein M OS=Mus musculus GN=Hnrnpm PE=1 SV=1	B8JK32_MOUSE (+2)	72 kDa	0.19412	0.045351	3	1
Succinate dehydrogenase cytochrome b560 subunit, mitochondrial OS=Mus musculus GN=Sdhc PE=2 SV=1	C560_MOUSE	18 kDa	0.18332	0.65694	1	3
Glucose 1,6-bisphosphate synthase OS=Mus musculus GN=Pgm2l1 PE=1 SV=1	PGM2L_MOUSE	70 kDa	0.14612	0.095181	3	2
Actin-related protein 2/3 complex subunit 4 OS=Mus musculus GN=Arpc4 PE=1 SV=3	ARPC4_MOUSE	20 kDa	0.17048	0.60359	1	3
SRC kinase-signaling inhibitor 1 OS=Mus musculus GN=Srcin1 PE=1 SV=1	B1AQX6_MOUSE (+3)	127 kDa	0.025643	0.10659	1	3
Isoform 2 of 40S ribosomal protein S24 OS=Mus musculus GN=Rps24	RS24_MOUSE	15 kDa	0.8341	0.49836	3	2
Isoform 2 of Thioredoxin reductase 1, cytoplasmic OS=Mus musculus GN=Txnrd1	TRXR1_MOUSE	55 kDa	0.19146	0.12388	3	2
Fragile X mental retardation syndrome-related protein 2 OS=Mus musculus GN=Fxr2 PE=1 SV=1	FXR2_MOUSE (+1)	74 kDa	0.13893	0.13893	3	3
Fragile X mental retardation protein 1 homolog OS=Mus musculus GN=Fmr1 PE=4 SV=1	D3Z6U8_MOUSE (+6)	67 kDa	0.1549	0.10077	3	2
Tubulin--tyrosine ligase-like protein 12 OS=Mus musculus GN=Ttll12 PE=2 SV=1	TTL12_MOUSE	74 kDa	0.090178	0.090178	2	2
Isoform 2 of Leukocyte surface antigen CD47 OS=Mus musculus GN=Cd47	CD47_MOUSE	35 kDa	0.1957	0.30747	1	3
Leucine-rich repeat-containing protein 47 OS=Mus musculus GN=Lrrc47 PE=2 SV=1	LRC47_MOUSE	64 kDa	0.10551	0.16237	2	3
ADP-ribosylation factor-like protein 8B OS=Mus musculus GN=Arl8b PE=2 SV=1	ARL8B_MOUSE	22 kDa	0.33423	0.33423	2	2
Cytosolic 10-formyltetrahydrofolate dehydrogenase OS=Mus musculus GN=Aldh1l1 PE=1 SV=1	AL1L1_MOUSE	99 kDa	0.067134	0.10237	2	3
Long-chain-fatty-acid--CoA ligase 3 OS=Mus musculus GN=Acsl3 PE=1 SV=2	ACSL3_MOUSE (+1)	80 kDa	0.082757	0.082757	2	2
60S ribosomal protein L13a OS=Mus musculus GN=Rpl13a PE=1 SV=4	RL13A_MOUSE	23 kDa	0.14224	0.30472	1	2
Isoform 3 of Coiled-coil domain-containing protein 47 OS=Mus musculus GN=Ccdc47	CCD47_MOUSE	20 kDa	0.59552	0.36542	3	2
Coiled-coil domain-containing protein 47 (Fragment) OS=Mus musculus GN=Ccdc47 PE=4 SV=1	F7C265_MOUSE	26 kDa	0	0	2	1
Saccharopine dehydrogenase-like oxidoreductase OS=Mus musculus GN=Sccpdh PE=2 SV=1	SCPDL_MOUSE	47 kDa	0.14441	0.22426	2	3
Nodal modulator 1 OS=Mus musculus GN=Nomo1 PE=1 SV=1	NOMO1_MOUSE	133 kDa	0.049392	0.049392	2	2
Glutamate decarboxylase 2 OS=Mus musculus GN=Gad2 PE=2 SV=1	DCE2_MOUSE	65 kDa	0.050192	0.1029	1	2
G protein-regulated inducer of neurite outgrowth 1 OS=Mus musculus GN=Gprin1 PE=1 SV=2	GRIN1_MOUSE	95 kDa	0.069452	0.069452	2	2
Isoform 3 of ATP-dependent (S)-NAD(P)H-hydrate dehydratase OS=Mus musculus GN=Carkd	NNRD_MOUSE	35 kDa	0.19635	0.19635	2	2
ATP synthase subunit e, mitochondrial OS=Mus musculus GN=Atp5i PE=1 SV=2	ATP5I_MOUSE	8 kDa	1.033	1.033	2	2
Obg-like ATPase 1 OS=Mus musculus GN=Ola1 PE=4 SV=1	B1AYJ9_MOUSE (+1)	32 kDa	0.34616	0.21917	2	1
Calmodulin-regulated spectrin-associated protein 1 OS=Mus musculus GN=Camsap1 PE=1 SV=1	CAMP1_MOUSE	176 kDa	0.056456	0.037292	2	2
COP9 signalosome complex subunit 7a OS=Mus musculus GN=Cops7a PE=1 SV=2	CSN7A_MOUSE	30 kDa	0.36631	0.2313	2	2
Cytochrome c oxidase subunit 7A2, mitochondrial OS=Mus musculus GN=Cox7a2 PE=1 SV=2	CX7A2_MOUSE	9 kDa	0.88236	1.5826	2	2
Dynactin subunit 3 OS=Mus musculus GN=Dctn3 PE=2 SV=2	DCTN3_MOUSE	21 kDa	0.34402	0.55815	2	2
DnaJ homolog subfamily A member 1 OS=Mus musculus GN=Dnaja1 PE=1 SV=1	DNJA1_MOUSE	45 kDa	0.073278	0.15193	1	2
Transmembrane emp24 domain-containing protein 2 (Fragment) OS=Mus musculus GN=Tmed2 PE=3 SV=1	F6V6T4_MOUSE (+1)	20 kDa	0.36317	0.59156	2	2
Monocarboxylate transporter 4 OS=Mus musculus GN=Slc16a3 PE=1 SV=1	MOT4_MOUSE	50 kDa	0.13443	0.20828	2	2
Isoform 3 of Bifunctional protein NCOAT OS=Mus musculus GN=Mgea5	NCOAT_MOUSE	107 kDa	0.030341	0.061602	1	2
Cysteine desulfurase, mitochondrial OS=Mus musculus GN=Nfs1 PE=2 SV=3	NFS1_MOUSE	51 kDa	0.13413	0.13413	1	2
Lipoamide acyltransferase component of branched-chain alpha-keto acid dehydrogenase complex, mitochondrial OS=Mus musculus GN=Dbt PE=1 SV=2	ODB2_MOUSE	53 kDa	0.12711	0.12711	2	2
Thioredoxin-dependent peroxide reductase, mitochondrial OS=Mus musculus GN=Prdx3 PE=1 SV=1	PRDX3_MOUSE	28 kDa	0.25008	0.39768	1	2
Toll-interacting protein OS=Mus musculus GN=Tollip PE=2 SV=1	Q8C5G6_MOUSE (+1)	25 kDa	0.28966	0.13563	2	1
40S ribosomal protein S20 OS=Mus musculus GN=Rps20 PE=1 SV=1	RS20_MOUSE	13 kDa	0.57594	0.97837	2	2
Secernin-1 OS=Mus musculus GN=Scrn1 PE=1 SV=1	SCRN1_MOUSE	46 kDa	0.14696	0.22834	2	2
Thioredoxin-like protein 1 OS=Mus musculus GN=Txnl1 PE=2 SV=3	TXNL1_MOUSE	32 kDa	0.21593	0.3408	2	2
Isoform 2 of Ubiquitin-conjugating enzyme E2 variant 2 OS=Mus musculus GN=Ube2v2	UB2V2_MOUSE	12 kDa	0.67388	1.1656	2	3
60S ribosomal protein L21 OS=Mus musculus GN=Rpl21 PE=2 SV=1	Q9CQM8_MOUSE (+1)	19 kDa	0.18105	0.39487	1	2
NADH dehydrogenase [ubiquinone] 1 alpha subcomplex subunit 6 OS=Mus musculus GN=Ndufa6 PE=1 SV=1	NDUA6_MOUSE	15 kDa	0.49009	0.81894	2	2
60S ribosomal protein L26 (Fragment) OS=Mus musculus GN=Rpl26 PE=4 SV=1	B1ARA3_MOUSE (+1)	12 kDa	0.27976	0.63778	1	2
Keratin, type I cytoskeletal 42 OS=Mus musculus GN=Krt42 PE=1 SV=1	K1C42_MOUSE	50 kDa	0.065537	0.13537	1	2
Ras-related protein Ral-A OS=Mus musculus GN=Rala PE=1 SV=1	RALA_MOUSE	24 kDa	0.30314	0.48761	2	2
Proteasome subunit beta type-1 OS=Mus musculus GN=Psmb1 PE=1 SV=1	PSB1_MOUSE	26 kDa	0.42856	0.26843	2	2
AP-2 complex subunit sigma OS=Mus musculus GN=Ap2s1 PE=1 SV=1	AP2S1_MOUSE	17 kDa	0.43579	0.43579	2	1
Cyclin-dependent kinase 5 OS=Mus musculus GN=Cdk5 PE=1 SV=1	CDK5_MOUSE	33 kDa	0	0.45985	0	4
Isoform 2 of Cyclin-dependent kinase 13 OS=Mus musculus GN=Cdk13	CDK13_MOUSE	158 kDa	0	0	0	1
Golgi reassembly stacking protein 2, isoform CRA_c OS=Mus musculus GN=Gorasp2 PE=4 SV=1	A2ATI6_MOUSE (+3)	37 kDa	0.29118	0.088919	3	1
Amyloid beta A4 protein OS=Mus musculus GN=App PE=1 SV=3	A4_MOUSE	87 kDa	0.037625	0.11717	1	3
Alcohol dehydrogenase class-3 OS=Mus musculus GN=Adh5 PE=1 SV=3	ADHX_MOUSE	40 kDa	0	0.37734	0	3
Actin-related protein 2/3 complex subunit 1A OS=Mus musculus GN=Arpc1a PE=1 SV=1	ARC1A_MOUSE	42 kDa	0.079038	0.25635	1	3
Charged multivesicular body protein 6 (Fragment) OS=Mus musculus GN=Chmp6 PE=4 SV=1	B1AZ42_MOUSE (+1)	9 kDa	0.38667	1.6663	1	3
Isoform 2 of Centrosomal protein of 290 kDa OS=Mus musculus GN=Cep290	CE290_MOUSE (+1)	94 kDa	0.14662	0	4	0
Disks large homolog 2 OS=Mus musculus GN=Dlg2 PE=1 SV=1	D3YUZ8_MOUSE (+1)	84 kDa	0.038879	0.12123	1	3
Ubiquitin thioesterase OTUB1 OS=Mus musculus GN=Otub1 PE=4 SV=1	D3YWF6_MOUSE (+1)	28 kDa	0	0.5654	0	4
EH domain-containing protein 4 OS=Mus musculus GN=Ehd4 PE=1 SV=1	EHD4_MOUSE	61 kDa	0.23047	0.053216	4	1
LanC-like protein 2 (Fragment) OS=Mus musculus GN=Lancl2 PE=1 SV=1	F6RJV6_MOUSE (+1)	50 kDa	0.065982	0.21129	1	3
Isoform 2 of Prosaposin receptor GPR37 OS=Mus musculus GN=Gpr37	GPR37_MOUSE	39 kDa	0.083808	0.27308	1	3
Eukaryotic initiation factor 4A-III OS=Mus musculus GN=Eif4a3 PE=2 SV=3	IF4A3_MOUSE	47 kDa	0.14513	0.31132	1	4
Matrin-3 OS=Mus musculus GN=Matr3 PE=1 SV=1	MATR3_MOUSE	95 kDa	0.034466	0.107	1	3
Isoform 2 of RNA-binding protein Musashi homolog 2 OS=Mus musculus GN=Msi2	MSI2H_MOUSE	35 kDa	0.56548	0.19635	4	2
Nucleoside diphosphate kinase 3 OS=Mus musculus GN=Nme3 PE=2 SV=3	NDK3_MOUSE	19 kDa	0.17561	0.62474	1	3
Isoform 2 of Neurabin-2 OS=Mus musculus GN=Ppp1r9b	NEB2_MOUSE	45 kDa	0.23634	0.073278	3	1
Protein phosphatase 1E OS=Mus musculus GN=Ppm1e PE=1 SV=2	PPM1E_MOUSE	83 kDa	0.03914	0.12208	1	3
Polypyrimidine tract-binding protein 2 OS=Mus musculus GN=Ptbp2 PE=1 SV=2	PTBP2_MOUSE	57 kDa	0.056959	0.18079	1	3
NADH dehydrogenase [ubiquinone] flavoprotein 3, mitochondrial OS=Mus musculus GN=Ndufv3 PE=2 SV=1	Q3U422_MOUSE	50 kDa	0	0.20779	0	3
Cytochrome P450 CYP2D22 OS=Mus musculus GN=Cyp2d22 PE=2 SV=1	Q9JKY7_MOUSE	56 kDa	0.058094	0.1846	1	3
Cysteine--tRNA ligase, cytoplasmic OS=Mus musculus GN=Cars PE=2 SV=2	SYCC_MOUSE	95 kDa	0.10674	0.034385	3	1
6-phosphogluconolactonase OS=Mus musculus GN=Pgls PE=2 SV=1	6PGL_MOUSE (+1)	27 kDa	0.41255	0.12202	3	1
26S proteasome non-ATPase regulatory subunit 13 OS=Mus musculus GN=Psmd13 PE=4 SV=1	E9Q5I9_MOUSE (+1)	40 kDa	0.083092	0.27056	1	3
Protein Ttc7b OS=Mus musculus GN=Ttc7b PE=1 SV=1	E9Q6P5_MOUSE	94 kDa	0.03463	0.10753	1	3
Lysophosphatidylcholine acyltransferase 2 OS=Mus musculus GN=Lpcat2 PE=1 SV=1	PCAT2_MOUSE	60 kDa	0.17226	0.054408	3	1
DNA topoisomerase 2-beta OS=Mus musculus GN=Top2b PE=1 SV=2	TOP2B_MOUSE	182 kDa	0.017864	0.054554	1	3
Protein arginine N-methyltransferase 5 OS=Mus musculus GN=Prmt5 PE=1 SV=3	ANM5_MOUSE	73 kDa	0.045001	0.14117	1	3
Sodium/calcium exchanger 1 OS=Mus musculus GN=Slc8a1 PE=4 SV=1	G3X9J1_MOUSE (+3)	108 kDa	0.030152	0.093212	1	3
Isoform 3 of Voltage-dependent calcium channel subunit alpha-2/delta-2 OS=Mus musculus GN=Cacna2d2	CA2D2_MOUSE (+1)	131 kDa	0	0.076637	0	3
Isoform 3 of Ataxin-2-like protein OS=Mus musculus GN=Atxn2l	ATX2L_MOUSE	110 kDa	0.091554	0.029631	3	1
Protein-L-isoaspartate O-methyltransferase domain-containing protein 2 OS=Mus musculus GN=Pcmtd2 PE=2 SV=1	PCMD2_MOUSE	41 kDa	0.26248	0.08079	3	1
Septin-2 OS=Mus musculus GN=Sept2 PE=1 SV=2	SEPT2_MOUSE	42 kDa	0.2571	0.079253	3	1
Arrestin-C OS=Mus musculus GN=Arr3 PE=1 SV=1	ARRC_MOUSE	42 kDa	0.078612	0.25486	1	3
Isoform 2 of Platelet-activating factor acetylhydrolase IB subunit alpha OS=Mus musculus GN=Pafah1b1	LIS1_MOUSE	44 kDa	0.23826	0.073835	3	1
cAMP-dependent protein kinase type I-alpha regulatory subunit OS=Mus musculus GN=Prkar1a PE=1 SV=3	KAP0_MOUSE	43 kDa	0.076149	0.24628	1	3
Isoform 3 of Catenin delta-1 OS=Mus musculus GN=Ctnnd1	CTND1_MOUSE (+15)	103 kDa	0.031797	0.098456	1	3
Proteasome subunit beta type-5 OS=Mus musculus GN=Psmb5 PE=1 SV=3	PSB5_MOUSE	29 kDa	0.24588	0	2	0
D-dopachrome decarboxylase OS=Mus musculus GN=Ddt PE=1 SV=3	DOPD_MOUSE	13 kDa	0.58734	0	2	0
Nucleosome assembly protein 1-like 4 OS=Mus musculus GN=Nap1l4 PE=1 SV=1	NP1L4_MOUSE	43 kDa	0.24979	0.16027	3	2
Eukaryotic peptide chain release factor GTP-binding subunit ERF3A OS=Mus musculus GN=Gspt1 PE=1 SV=2	ERF3A_MOUSE	69 kDa	0.097569	0.097569	2	2
F-actin-capping protein subunit alpha-1 OS=Mus musculus GN=Capza1 PE=1 SV=4	CAZA1_MOUSE (+1)	33 kDa	0.33181	0.33181	3	3
Trans-1,2-dihydrobenzene-1,2-diol dehydrogenase OS=Mus musculus GN=Dhdh PE=2 SV=1	DHDH_MOUSE	36 kDa	0.18997	0.090858	2	1
FYVE and coiled-coil domain-containing protein 1 OS=Mus musculus GN=Fyco1 PE=1 SV=1	FYCO1_MOUSE	162 kDa	0.040448	0.040448	2	2
Beta-adducin OS=Mus musculus GN=Add2 PE=1 SV=4	ADDB_MOUSE	81 kDa	0.12649	0.12649	3	3
Heat shock protein 75 kDa, mitochondrial OS=Mus musculus GN=Trap1 PE=1 SV=1	TRAP1_MOUSE	80 kDa	0.17313	0.12722	3	3
Thioredoxin-related transmembrane protein 4 OS=Mus musculus GN=Tmx4 PE=4 SV=1	A2ARI0_MOUSE (+1)	21 kDa	0.35228	0.16287	2	1
Isoform 4 of Actin-binding LIM protein 2 OS=Mus musculus GN=Ablim2	ABLM2_MOUSE (+2)	69 kDa	0.097569	0.097569	2	2
Isoform 2 of Peroxisomal acyl-coenzyme A oxidase 1 OS=Mus musculus GN=Acox1	ACOX1_MOUSE	75 kDa	0.089349	0.089349	2	2
AP-1 complex subunit gamma-1 OS=Mus musculus GN=Ap1g1 PE=1 SV=3	AP1G1_MOUSE (+1)	91 kDa	0.072744	0.072744	2	2
Apoptosis inhibitor 5 OS=Mus musculus GN=Api5 PE=1 SV=2	API5_MOUSE	57 kDa	0.057749	0.18344	1	2
Apolipoprotein O OS=Mus musculus GN=Apoo PE=2 SV=1	APOO_MOUSE (+2)	24 kDa	0.2955	0.2955	2	2
COP9 signalosome complex subunit 1 OS=Mus musculus GN=Gps1 PE=4 SV=1	B1ATU4_MOUSE (+3)	55 kDa	0.12232	0.12232	2	2
CD81 antigen OS=Mus musculus GN=Cd81 PE=1 SV=2	CD81_MOUSE	26 kDa	0.27472	0.27472	2	2
Cerebellar degeneration-related protein 2 OS=Mus musculus GN=Cdr2 PE=1 SV=2	CDR2_MOUSE	52 kDa	0.12994	0.12994	2	2
NADH dehydrogenase [ubiquinone] 1 beta subcomplex subunit 5, mitochondrial (Fragment) OS=Mus musculus GN=Ndufb5 PE=4 SV=1	D3YX99_MOUSE (+4)	20 kDa	0.36317	0.36317	2	2
Surfeit locus protein 4 OS=Mus musculus GN=Surf4 PE=4 SV=1	E0CXD9_MOUSE (+1)	10 kDa	0.85724	0.85724	2	2
Uncharacterized protein OS=Mus musculus GN=Gm10036 PE=3 SV=1	E9PYL9_MOUSE	20 kDa	0.35873	0.35873	2	2
Protein Krt78 OS=Mus musculus GN=Krt78 PE=4 SV=1	E9Q0F0_MOUSE	112 kDa	0.029012	0.089585	1	2
Elongation factor Ts, mitochondrial OS=Mus musculus GN=Tsfm PE=1 SV=1	EFTS_MOUSE	35 kDa	0.1957	0.1957	2	2
Eukaryotic translation initiation factor 3 subunit E OS=Mus musculus GN=Eif3e PE=1 SV=1	EIF3E_MOUSE	52 kDa	0.12966	0.062853	2	1
Echinoderm microtubule-associated protein-like 3 OS=Mus musculus GN=Eml3 PE=1 SV=1	EMAL3_MOUSE	96 kDa	0.069287	0.069287	2	2
Protein Fryl OS=Mus musculus GN=Fryl PE=1 SV=1	F8VQ05_MOUSE	338 kDa	0.019302	0.019302	2	2
Phospholipid hydroperoxide glutathione peroxidase, mitochondrial OS=Mus musculus GN=Gpx4 PE=1 SV=4	GPX41_MOUSE (+3)	22 kDa	0.32319	0.32319	2	2
Glutathione S-transferase A4 OS=Mus musculus GN=Gsta4 PE=1 SV=3	GSTA4_MOUSE	26 kDa	0.27732	0.27732	2	2
Protein-S-isoprenylcysteine O-methyltransferase OS=Mus musculus GN=Icmt PE=2 SV=2	ICMT_MOUSE (+1)	32 kDa	0.21917	0.21917	2	2
Trans-2-enoyl-CoA reductase, mitochondrial OS=Mus musculus GN=Mecr PE=1 SV=2	MECR_MOUSE	40 kDa	0.17006	0.17006	2	2
Metaxin-2 OS=Mus musculus GN=Mtx2 PE=1 SV=1	MTX2_MOUSE	30 kDa	0.23502	0.23502	2	2
Methylmalonyl-CoA mutase, mitochondrial OS=Mus musculus GN=Mut PE=1 SV=2	MUTA_MOUSE	83 kDa	0.080363	0.080363	2	2
NADH dehydrogenase [ubiquinone] 1 beta subcomplex subunit 8, mitochondrial OS=Mus musculus GN=Ndufb8 PE=1 SV=1	NDUB8_MOUSE	22 kDa	0.32862	0.32862	2	2
NADH dehydrogenase [ubiquinone] flavoprotein 2, mitochondrial OS=Mus musculus GN=Ndufv2 PE=1 SV=2	NDUV2_MOUSE	27 kDa	0.25779	0.25779	2	2
Omega-amidase NIT2 OS=Mus musculus GN=Nit2 PE=1 SV=1	NIT2_MOUSE	31 kDa	0.22859	0.22859	2	2
Pyrroline-5-carboxylate reductase 3 OS=Mus musculus GN=Pycrl PE=2 SV=2	P5CR3_MOUSE	29 kDa	0.24383	0.24383	2	2
Serine/threonine-protein kinase PAK 2 OS=Mus musculus GN=Pak2 PE=1 SV=1	PAK2_MOUSE	58 kDa	0.11623	0.11623	2	2
Serine/threonine-protein kinase PAK 1 OS=Mus musculus GN=Pak1 PE=1 SV=1	G5E884_MOUSE (+1)	61 kDa	0	0	1	1
Isoform 2 of Lysophosphatidylcholine acyltransferase 1 OS=Mus musculus GN=Lpcat1	PCAT1_MOUSE	55 kDa	0.12361	0.12361	2	2
Isoform 2 of Membrane-associated phosphatidylinositol transfer protein 3 OS=Mus musculus GN=Pitpnm3	PITM3_MOUSE	105 kDa	0.063204	0.063204	2	2
PRA1 family protein 2 OS=Mus musculus GN=Praf2 PE=2 SV=1	PRAF2_MOUSE	19 kDa	0.37474	0.37474	1	2
Major prion protein OS=Mus musculus GN=Prnp PE=1 SV=2	PRIO_MOUSE	28 kDa	0.25116	0.25116	2	2
Proteasome subunit beta type-3 OS=Mus musculus GN=Psmb3 PE=1 SV=1	PSB3_MOUSE	23 kDa	0.31119	0.31119	2	2
Target of Myb protein 1 OS=Mus musculus GN=Tom1 PE=1 SV=1	Q3UDC3_MOUSE (+1)	57 kDa	0.11787	0.11787	2	2
Quinone oxidoreductase OS=Mus musculus GN=Cryz PE=1 SV=1	QOR_MOUSE	35 kDa	0.093479	0.1957	1	2
60S ribosomal protein L14 OS=Mus musculus GN=Rpl14 PE=1 SV=3	RL14_MOUSE	24 kDa	0.30314	0.30314	2	2
60S ribosomal protein L18 OS=Mus musculus GN=Rpl18 PE=2 SV=3	RL18_MOUSE	22 kDa	0.33234	0.33234	2	2
40S ribosomal protein S26 OS=Mus musculus GN=Rps26 PE=2 SV=3	RS26_MOUSE	13 kDa	0.59321	0.59321	2	2
Transmembrane protein 65 OS=Mus musculus GN=Tmem65 PE=2 SV=1	TMM65_MOUSE	25 kDa	0.28543	0.28543	2	2
Tripeptidyl-peptidase 1 OS=Mus musculus GN=Tpp1 PE=1 SV=2	TPP1_MOUSE	61 kDa	0.10967	0.10967	2	2
Ubiquitin carboxyl-terminal hydrolase isozyme L1 OS=Mus musculus GN=Uchl1 PE=1 SV=1	UCHL1_MOUSE	25 kDa	0.28543	0.28543	2	2
NADH dehydrogenase [ubiquinone] 1 beta subcomplex subunit 11, mitochondrial OS=Mus musculus GN=Ndufb11 PE=1 SV=2	NDUBB_MOUSE	17 kDa	0.42326	0.19301	2	1
ATP-dependent RNA helicase DDX19A OS=Mus musculus GN=Ddx19a PE=2 SV=2	DD19A_MOUSE	54 kDa	0.12521	0.12521	2	2
Isoform 2 of ATP-dependent RNA helicase DDX25 OS=Mus musculus GN=Ddx25	DDX25_MOUSE	42 kDa	0	0	1	1
Coiled-coil domain-containing protein 177 OS=Mus musculus GN=Ccdc177 PE=1 SV=1	CC177_MOUSE	80 kDa	0.083468	0.040898	2	1
Ribosome-binding protein 1 OS=Mus musculus GN=Rrbp1 PE=1 SV=1	A2AVJ7_MOUSE (+1)	158 kDa	0.041484	0.041484	2	1
Phosphofurin acidic cluster sorting protein 1 OS=Mus musculus GN=Pacs1 PE=2 SV=2	PACS1_MOUSE	105 kDa	0.031085	0.063136	1	2
Isoform 2 of Acyl-protein thioesterase 1 OS=Mus musculus GN=Lypla1	LYPA1_MOUSE	23 kDa	0.30631	0.30631	2	2
Aflatoxin B1 aldehyde reductase member 2 OS=Mus musculus GN=Akr7a2 PE=1 SV=3	ARK72_MOUSE	41 kDa	0.16859	0	2	0
C-1-tetrahydrofolate synthase, cytoplasmic OS=Mus musculus GN=Mthfd1 PE=1 SV=4	C1TC_MOUSE	101 kDa	0.065475	0.065475	2	2
Isoform 1 of Aquaporin-4 OS=Mus musculus GN=Aqp4	AQP4_MOUSE	32 kDa	0	0.34213	0	2
Transcription elongation factor B polypeptide 2 OS=Mus musculus GN=Tceb2 PE=1 SV=1	ELOB_MOUSE	13 kDa	0.58158	0.58158	2	2
Endonuclease domain-containing 1 protein OS=Mus musculus GN=Endod1 PE=1 SV=2	ENDD1_MOUSE	55 kDa	0.12206	0.12206	2	2
Haloacid dehalogenase-like hydrolase domain-containing protein 2 OS=Mus musculus GN=Hdhd2 PE=1 SV=2	HDHD2_MOUSE	29 kDa	0.24383	0.24383	2	2
WD repeat-containing protein 37 OS=Mus musculus GN=Wdr37 PE=2 SV=1	WDR37_MOUSE	55 kDa	0.12258	0.12258	2	2
40S ribosomal protein S29 OS=Mus musculus GN=Rps29 PE=2 SV=2	RS29_MOUSE	7 kDa	1.3519	1.3519	2	1
Ubiquitin-conjugating enzyme E2 N OS=Mus musculus GN=Ube2n PE=1 SV=1	UBE2N_MOUSE	17 kDa	0.43259	0.43259	2	2
Rho-associated protein kinase 2 OS=Mus musculus GN=Rock2 PE=1 SV=1	ROCK2_MOUSE	161 kDa	0.040902	0.040902	2	2
Isoform 2 of Rho-associated protein kinase 1 OS=Mus musculus GN=Rock1	ROCK1_MOUSE	158 kDa	0	0	1	1
60S ribosomal protein L18a OS=Mus musculus GN=Rpl18a PE=1 SV=1	RL18A_MOUSE	21 kDa	0.3481	0.16108	2	1
Mitochondrial amidoxime reducing component 2 OS=Mus musculus GN=Marc2 PE=1 SV=1	MARC2_MOUSE	38 kDa	0	0.18002	0	2
AMP deaminase 2 OS=Mus musculus GN=Ampd2 PE=1 SV=1	A2AE27_MOUSE (+2)	95 kDa	0.070036	0.070036	2	2
Coronin-2B OS=Mus musculus GN=Coro2b PE=2 SV=2	COR2B_MOUSE	55 kDa	0.059639	0.12283	1	2
SAPS domain family, member 3, isoform CRA_c OS=Mus musculus GN=Ppp6r3 PE=1 SV=1	G5E8R4_MOUSE (+1)	98 kDa	0.067758	0.067758	2	2
Microtubule-associated proteins 1A/1B light chain 3B OS=Mus musculus GN=Map1lc3b PE=1 SV=3	MLP3B_MOUSE	15 kDa	0.51575	0.51575	2	2
Cytochrome b-c1 complex subunit 9 OS=Mus musculus GN=Uqcr10 PE=1 SV=1	QCR9_MOUSE	7 kDa	1.1719	1.1719	2	2
Vesicular integral-membrane protein VIP36 OS=Mus musculus GN=Lman2 PE=2 SV=2	LMAN2_MOUSE	40 kDa	0.16957	0.081467	2	1
Mitofusin-2 OS=Mus musculus GN=Mfn2 PE=1 SV=3	MFN2_MOUSE	86 kDa	0.037869	0.077173	1	2
Isoform 6 of Septin-4 OS=Mus musculus GN=Sept4	SEPT4_MOUSE	23 kDa	0.31119	0.71921	2	4
Septin-4 (Fragment) OS=Mus musculus GN=Sept4 PE=1 SV=1	Q5ND18_MOUSE	24 kDa	0	0	0	2
Vacuolar protein sorting-associated protein VTA1 homolog OS=Mus musculus GN=Vta1 PE=1 SV=1	VTA1_MOUSE	34 kDa	0.097543	0.3221	1	3
Vacuolar protein sorting-associated protein VTA1 homolog (Fragment) OS=Mus musculus GN=Vta1 PE=4 SV=2	F6W5Q8_MOUSE	28 kDa	0	0	1	2
Ganglioside-induced differentiation-associated protein 1-like 1 (Fragment) OS=Mus musculus GN=Gdap1l1 PE=4 SV=2	A2A5H8_MOUSE (+2)	30 kDa	0	0.36329	0	3
Metal transporter CNNM4 OS=Mus musculus GN=Cnnm4 PE=1 SV=2	CNNM4_MOUSE	87 kDa	0	0.11733	0	3
Serine/threonine-protein kinase DCLK1 OS=Mus musculus GN=Dclk1 PE=1 SV=1	DCLK1_MOUSE	84 kDa	0	0.1209	0	3
Protein Ube4a OS=Mus musculus GN=Ube4a PE=4 SV=1	E9Q735_MOUSE (+1)	118 kDa	0.084974	0	3	0
Isoform 4 of Pyridoxal-dependent decarboxylase domain-containing protein 1 OS=Mus musculus GN=Pdxdc1	PDXD1_MOUSE	88 kDa	0.11532	0	3	0
Coatomer subunit beta' OS=Mus musculus GN=Copb2 PE=2 SV=2	COPB2_MOUSE	102 kDa	0.098567	0	3	0
Translin OS=Mus musculus GN=Tsn PE=1 SV=1	TSN_MOUSE	26 kDa	0.43065	0	3	0
Large neutral amino acids transporter small subunit 2 OS=Mus musculus GN=Slc7a8 PE=1 SV=1	LAT2_MOUSE	58 kDa	0	0.17968	0	3
26S proteasome non-ATPase regulatory subunit 7 OS=Mus musculus GN=Psmd7 PE=1 SV=2	PSMD7_MOUSE	37 kDa	0	0.29608	0	3
NEDD8-activating enzyme E1 regulatory subunit OS=Mus musculus GN=Nae1 PE=1 SV=1	ULA1_MOUSE	60 kDa	0	0.17193	0	3
Pericentriolar material 1 protein OS=Mus musculus GN=Pcm1 PE=1 SV=2	PCM1_MOUSE	229 kDa	0	0.028587	0	2
Isoform 2 of Catenin delta-2 OS=Mus musculus GN=Ctnnd2	CTND2_MOUSE (+1)	132 kDa	0.049813	0.075643	2	3
Mannose-6-phosphate isomerase OS=Mus musculus GN=Mpi PE=2 SV=1	MPI_MOUSE	47 kDa	0	0.14622	0	2
Poly(rC)-binding protein 3 OS=Mus musculus GN=Pcbp3 PE=2 SV=3	PCBP3_MOUSE	39 kDa	0.27308	0.37978	3	4
Delta-1-pyrroline-5-carboxylate synthase OS=Mus musculus GN=Aldh18a1 PE=1 SV=2	P5CS_MOUSE	87 kDa	0.076165	0	2	0
Kinesin-associated protein 3 OS=Mus musculus GN=Kifap3 PE=1 SV=1	KIFA3_MOUSE	91 kDa	0.072744	0.035734	2	1
ERO1-like protein alpha OS=Mus musculus GN=Ero1l PE=1 SV=2	ERO1A_MOUSE	54 kDa	0.12494	0	2	0
Isoform CNPI of 2',3'-cyclic-nucleotide 3'-phosphodiesterase OS=Mus musculus GN=Cnp	CN37_MOUSE	45 kDa	0.073648	0.15272	1	2
Leucine-rich repeat-containing protein 57 (Fragment) OS=Mus musculus GN=Lrrc57 PE=4 SV=2	A2AKH7_MOUSE (+2)	24 kDa	0.1382	0.2955	1	2
Monoacylglycerol lipase ABHD6 OS=Mus musculus GN=Abhd6 PE=2 SV=1	ABHD6_MOUSE	38 kDa	0.086288	0.18002	1	2
Arf-GAP domain and FG repeat-containing protein 1 OS=Mus musculus GN=Agfg1 PE=1 SV=2	AGFG1_MOUSE	58 kDa	0.116	0.056408	2	1
Aminoacyl tRNA synthase complex-interacting multifunctional protein 2 OS=Mus musculus GN=Aimp2 PE=1 SV=2	AIMP2_MOUSE	35 kDa	0.09318	0.19504	1	2
4-trimethylaminobutyraldehyde dehydrogenase OS=Mus musculus GN=Aldh9a1 PE=1 SV=1	AL9A1_MOUSE	54 kDa	0.12629	0.061268	2	1
Acidic leucine-rich nuclear phosphoprotein 32 family member E OS=Mus musculus GN=Anp32e PE=1 SV=2	AN32E_MOUSE (+2)	30 kDa	0.23597	0.11174	2	1
Apolipoprotein O-like OS=Mus musculus GN=Apool PE=2 SV=1	APOOL_MOUSE	29 kDa	0.23984	0.11348	2	1
Acid ceramidase OS=Mus musculus GN=Asah1 PE=1 SV=1	ASAH1_MOUSE	45 kDa	0.073648	0.15272	1	2
CLIP-associating protein 1 OS=Mus musculus GN=Clasp1 PE=1 SV=2	CLAP1_MOUSE	169 kDa	0.079064	0.12091	3	5
Coronin-1B OS=Mus musculus GN=Coro1b PE=1 SV=1	COR1B_MOUSE	54 kDa	0	0.194	0	2
Vacuolar protein sorting-associated protein 29 (Fragment) OS=Mus musculus GN=Vps29 PE=4 SV=1	D3YYD5_MOUSE (+2)	14 kDa	0.24675	0.55439	1	2
Monoglyceride lipase OS=Mus musculus GN=Mgll PE=1 SV=1	D3YYS6_MOUSE (+2)	37 kDa	0.090017	0.18814	1	2
Syntaxin-binding protein 5 OS=Mus musculus GN=Stxbp5 PE=1 SV=1	D3Z079_MOUSE (+2)	124 kDa	0.026338	0.05337	1	2
Protein Pigg OS=Mus musculus GN=Pigg PE=4 SV=1	D3Z3Y1_MOUSE (+1)	109 kDa	0.030028	0.060958	1	2
Glycogen synthase kinase-3 alpha OS=Mus musculus GN=Gsk3a PE=4 SV=1	D3Z7E5_MOUSE (+1)	51 kDa	0.1323	0.064096	2	1
Dynactin subunit 2 OS=Mus musculus GN=Dctn2 PE=1 SV=3	DCTN2_MOUSE	44 kDa	0.07459	0.15474	1	2
Golgin subfamily A member 2 OS=Mus musculus GN=Golga2 PE=4 SV=1	E9PUQ5_MOUSE (+2)	116 kDa	0.056801	0.028008	2	1
Serine/threonine-protein kinase MARK2 OS=Mus musculus GN=Mark2 PE=1 SV=1	E9PYX3_MOUSE (+4)	80 kDa	0.040726	0.083111	1	2
Protein transport protein Sec23A OS=Mus musculus GN=Sec23a PE=4 SV=1	E9Q1S3_MOUSE (+1)	83 kDa	0.080252	0.039352	2	1
Signal recognition particle subunit SRP72 OS=Mus musculus GN=Srp72 PE=1 SV=1	E9Q740_MOUSE (+1)	68 kDa	0.098558	0.048121	2	1
Protein Tmed7 OS=Mus musculus GN=Tmed7 PE=3 SV=1	E9Q7G1_MOUSE	21 kDa	0.33808	0.15675	2	1
Huntingtin-interacting protein 1-related protein OS=Mus musculus GN=Hip1r PE=1 SV=2	HIP1R_MOUSE	119 kDa	0	0.055293	0	2
Protein Hook homolog 3 OS=Mus musculus GN=Hook3 PE=1 SV=2	HOOK3_MOUSE	83 kDa	0.080032	0.039246	2	1
Potassium voltage-gated channel subfamily D member 3 OS=Mus musculus GN=Kcnd3 PE=1 SV=1	KCND3_MOUSE	73 kDa	0.091022	0.04452	2	1
LIM domain and actin-binding protein 1 OS=Mus musculus GN=Lima1 PE=1 SV=3	LIMA1_MOUSE	84 kDa	0.038828	0.079163	1	2
NADH dehydrogenase [ubiquinone] iron-sulfur protein 7, mitochondrial OS=Mus musculus GN=Ndufs7 PE=1 SV=1	NDUS7_MOUSE	25 kDa	0.13501	0.28824	1	2
Neuroligin-2 OS=Mus musculus GN=Nlgn2 PE=1 SV=2	NLGN2_MOUSE	91 kDa	0.035866	0.073018	1	2
Glycylpeptide N-tetradecanoyltransferase 1 OS=Mus musculus GN=Nmt1 PE=1 SV=1	NMT1_MOUSE	57 kDa	0.11859	0.057634	2	1
Pyrroline-5-carboxylate reductase 2 OS=Mus musculus GN=Pycr2 PE=2 SV=1	P5CR2_MOUSE	34 kDa	0.098199	0.20604	1	2
Platelet-activating factor acetylhydrolase IB subunit beta OS=Mus musculus GN=Pafah1b2 PE=1 SV=2	PA1B2_MOUSE	26 kDa	0.13019	0.27732	1	2
Isoform 2 of Pantothenate kinase 4 OS=Mus musculus GN=Pank4	PANK4_MOUSE	86 kDa	0.037771	0.076969	1	2
Isoform Rpn10E of 26S proteasome non-ATPase regulatory subunit 4 OS=Mus musculus GN=Psmd4	PSMD4_MOUSE	28 kDa	0.11904	0.25224	1	2
Serine/threonine-protein phosphatase 2A activator OS=Mus musculus GN=Ppp2r4 PE=1 SV=1	PTPA_MOUSE	37 kDa	0.08974	0.18753	1	2
Isoform Short of Trifunctional purine biosynthetic protein adenosine-3 OS=Mus musculus GN=Gart	PUR2_MOUSE	46 kDa	0.14921	0.072011	2	1
Tetraspanin-7 OS=Mus musculus GN=Tspan7 PE=2 SV=1	Q3UHG5_MOUSE (+1)	25 kDa	0.13077	0.27864	1	2
UDP-N-acetylhexosamine pyrophosphorylase OS=Mus musculus GN=Uap1 PE=2 SV=1	Q3UHZ7_MOUSE (+1)	59 kDa	0.055975	0.11508	1	2
TAR DNA-binding protein 43 OS=Mus musculus GN=Tardbp PE=2 SV=1	Q6VYI4_MOUSE (+4)	34 kDa	0.20247	0.096574	2	1
60S ribosomal protein L36 OS=Mus musculus GN=Rpl36 PE=2 SV=1	Q6ZWZ4_MOUSE	12 kDa	0.27976	0.63778	1	2
Phosphoinositide phospholipase C OS=Mus musculus GN=Plcb4 PE=1 SV=1	Q91UZ1_MOUSE	135 kDa	0.024196	0.048977	1	2
Alpha globin 1 OS=Mus musculus GN=Hba-a2 PE=1 SV=1	Q91VB8_MOUSE	15 kDa	0.22407	0.49836	1	2
Protein RER1 OS=Mus musculus GN=Rer1 PE=1 SV=1	RER1_MOUSE	23 kDa	0.31119	0.14507	2	1
60S ribosomal protein L24 OS=Mus musculus GN=Rpl24 PE=1 SV=2	RL24_MOUSE	18 kDa	0.18926	0.41433	1	2
60S ribosomal protein L28 OS=Mus musculus GN=Rpl28 PE=1 SV=2	RL28_MOUSE	16 kDa	0.47434	0.21422	2	1
Calcium-binding mitochondrial carrier protein SCaMC-2 OS=Mus musculus GN=Slc25a25 PE=2 SV=1	SCMC2_MOUSE	53 kDa	0.062315	0.12851	1	2
Selenoprotein T OS=Mus musculus GN=Selt PE=2 SV=2	SELT_MOUSE	22 kDa	0.14953	0.32142	1	2
Splicing factor, proline- and glutamine-rich OS=Mus musculus GN=Sfpq PE=1 SV=1	SFPQ_MOUSE	75 kDa	0.043329	0.088536	1	2
Sorting nexin-6 OS=Mus musculus GN=Snx6 PE=1 SV=2	SNX6_MOUSE	47 kDa	0.070446	0.14585	1	2
Superoxide dismutase [Cu-Zn] OS=Mus musculus GN=Sod1 PE=1 SV=2	SODC_MOUSE	16 kDa	0.46684	0.21113	2	1
STE20/SPS1-related proline-alanine-rich protein kinase OS=Mus musculus GN=Stk39 PE=1 SV=1	STK39_MOUSE	60 kDa	0.11156	0.054306	2	1
Tyrosine--tRNA ligase, mitochondrial OS=Mus musculus GN=Yars2 PE=1 SV=2	SYYM_MOUSE	53 kDa	0.062315	0.12851	1	2
Isoform 2 of TBC1 domain family member 24 OS=Mus musculus GN=Tbc1d24	TBC24_MOUSE	63 kDa	0.10726	0.052262	2	1
Prostaglandin E synthase 3 OS=Mus musculus GN=Ptges3 PE=1 SV=1	TEBP_MOUSE	19 kDa	0.17883	0.38964	1	2
Isoform 2 of Transmembrane protein 237 OS=Mus musculus GN=Tmem237	TM237_MOUSE	46 kDa	0.23196	0	2	0
Tumor suppressor candidate 3 OS=Mus musculus GN=Tusc3 PE=2 SV=1	TUSC3_MOUSE	40 kDa	0.1736	0.083329	2	1
Ubiquitin-conjugating enzyme E2 D2 OS=Mus musculus GN=Ube2d2 PE=1 SV=1	UB2D2_MOUSE (+1)	17 kDa	0.44233	0.20097	2	1
Ubiquitin carboxyl-terminal hydrolase 10 OS=Mus musculus GN=Usp10 PE=1 SV=3	UBP10_MOUSE	87 kDa	0.076464	0.037528	2	1
Wiskott-Aldrich syndrome protein family member 3 OS=Mus musculus GN=Wasf3 PE=2 SV=1	WASF3_MOUSE	55 kDa	0.12232	0.059396	2	1
Structural maintenance of chromosomes protein 3 OS=Mus musculus GN=Smc3 PE=1 SV=2	SMC3_MOUSE	142 kDa	0.022993	0.046515	1	2
High mobility group protein B2 OS=Mus musculus GN=Hmgb2 PE=1 SV=3	HMGB2_MOUSE	24 kDa	0.29402	0	2	0
Solute carrier family 25 member 33 OS=Mus musculus GN=Slc25a33 PE=2 SV=1	S2533_MOUSE	35 kDa	0.094082	0.19701	1	2
Mesoderm-specific transcript protein OS=Mus musculus GN=Mest PE=2 SV=1	MEST_MOUSE	39 kDa	0	0.17675	0	2
COP9 signalosome complex subunit 5 OS=Mus musculus GN=Cops5 PE=1 SV=3	CSN5_MOUSE	38 kDa	0.18341	0.087847	2	1
Prolyl endopeptidase OS=Mus musculus GN=Prep PE=2 SV=1	PPCE_MOUSE	81 kDa	0.040444	0.082523	1	2
Microtubule-associated protein 1S OS=Mus musculus GN=Map1s PE=1 SV=2	MAP1S_MOUSE	103 kDa	0.06432	0.031659	2	1
Mitochondrial import receptor subunit TOM20 homolog OS=Mus musculus GN=Tomm20 PE=1 SV=1	TOM20_MOUSE	16 kDa	0.20665	0.45601	1	2
40S ribosomal protein S6 OS=Mus musculus GN=Rps6 PE=1 SV=1	RS6_MOUSE	29 kDa	0.11573	0.24485	1	2
Monofunctional C1-tetrahydrofolate synthase, mitochondrial OS=Mus musculus GN=Mthfd1l PE=1 SV=2	C1TM_MOUSE	106 kDa	0.062594	0.030822	2	1
Acyl-coenzyme A thioesterase 9, mitochondrial OS=Mus musculus GN=Acot9 PE=1 SV=1	ACOT9_MOUSE	51 kDa	0.13413	0.064953	2	1
Heterogeneous nuclear ribonucleoprotein D0 (Fragment) OS=Mus musculus GN=Hnrnpd PE=1 SV=1	E9Q5B6_MOUSE (+3)	12 kDa	0.6447	0.28246	2	1
Receptor accessory protein 5, isoform CRA_a OS=Mus musculus GN=Reep5 PE=4 SV=1	G3X8R0_MOUSE	21 kDa	0.15592	0.33614	1	2
NADH dehydrogenase [ubiquinone] 1 beta subcomplex subunit 3 OS=Mus musculus GN=Ndufb3 PE=1 SV=1	NDUB3_MOUSE	12 kDa	0.29378	0.67388	1	2
40S ribosomal protein S12 OS=Mus musculus GN=Rps12 PE=1 SV=1	Q6ZWZ6_MOUSE	15 kDa	0.233	0.52028	1	2
Isoform 3 of NAD-dependent protein deacetylase sirtuin-2 OS=Mus musculus GN=Sirt2	SIR2_MOUSE	27 kDa	0.12516	0.26599	1	2
Nerve growth factor receptor (TNFR superfamily, member 16) OS=Mus musculus GN=Ngfr PE=2 SV=1	Q8CFT3_MOUSE (+1)	46 kDa	0.072011	0.14921	1	2
Putative hydrolase RBBP9 OS=Mus musculus GN=Rbbp9 PE=1 SV=2	RBBP9_MOUSE	21 kDa	0.34605	0.16019	2	1
Protein Sec16a OS=Mus musculus GN=Sec16a PE=1 SV=1	A2AIX1_MOUSE (+1)	256 kDa	0.025477	0.012658	2	1
Isoform 2 of UBX domain-containing protein 6 OS=Mus musculus GN=Ubxn6	UBXN6_MOUSE	44 kDa	0.074782	0.15516	1	2
CD9 antigen OS=Mus musculus GN=Cd9 PE=1 SV=2	CD9_MOUSE	25 kDa	0.13195	0.28132	1	2
Delta-1-pyrroline-5-carboxylate dehydrogenase, mitochondrial OS=Mus musculus GN=Aldh4a1 PE=1 SV=3	AL4A1_MOUSE	62 kDa	0.052926	0.10865	1	2
Isoform 3 of Interleukin enhancer-binding factor 3 OS=Mus musculus GN=Ilf3	ILF3_MOUSE (+1)	98 kDa	0.033362	0.067837	1	2
Endoplasmic reticulum mannosyl-oligosaccharide 1,2-alpha-mannosidase OS=Mus musculus GN=Man1b1 PE=2 SV=1	MA1B1_MOUSE	75 kDa	0.043458	0.088805	1	2
NADH-ubiquinone oxidoreductase chain 1 OS=Mus musculus GN=Mtnd1 PE=1 SV=3	NU1M_MOUSE	36 kDa	0.091427	0.19121	1	2
Brefeldin A-inhibited guanine nucleotide-exchange protein 2 OS=Mus musculus GN=Arfgef2 PE=1 SV=1	BIG2_MOUSE	202 kDa	0.048965	0.016062	3	1
AP-3 complex subunit mu-2 OS=Mus musculus GN=Ap3m2 PE=2 SV=1	AP3M2_MOUSE	47 kDa	0.14513	0.070107	2	1
Phosphatidylinositide phosphatase SAC1 OS=Mus musculus GN=Sacm1l PE=2 SV=1	SAC1_MOUSE	67 kDa	0	0.15382	0	2
Tripartite motif-containing protein 2 OS=Mus musculus GN=Trim2 PE=4 SV=1	E9QKC6_MOUSE (+2)	84 kDa	0.078948	0.038724	2	1
Copine-1 OS=Mus musculus GN=Cpne1 PE=1 SV=1	B7ZCP4_MOUSE (+1)	53 kDa	0.06205	0.12795	1	2
Isoform 2 of Protein Hook homolog 1 OS=Mus musculus GN=Hook1	HOOK1_MOUSE	64 kDa	0.10494	0	2	0
Protein-arginine deiminase type-2 OS=Mus musculus GN=Padi2 PE=1 SV=2	PADI2_MOUSE	76 kDa	0.042883	0.087605	1	2
Peptidyl-tRNA hydrolase 2, mitochondrial OS=Mus musculus GN=Ptrh2 PE=2 SV=1	PTH2_MOUSE	20 kDa	0.37237	0.17148	2	1
NADH dehydrogenase [ubiquinone] 1 beta subcomplex subunit 7 OS=Mus musculus GN=Ndufb7 PE=1 SV=3	NDUB7_MOUSE	16 kDa	0.45601	0.20665	2	1
Ataxin-10 OS=Mus musculus GN=Atxn10 PE=1 SV=2	ATX10_MOUSE	54 kDa	0.061011	0.12575	1	2
Methylosome protein 50 (Fragment) OS=Mus musculus GN=Wdr77 PE=4 SV=1	F7D5L2_MOUSE (+1)	18 kDa	0.40576	0.18565	2	1
Eukaryotic translation initiation factor 4E OS=Mus musculus GN=Eif4e PE=1 SV=1	IF4E_MOUSE	25 kDa	0.13255	0.28268	1	2
26S proteasome non-ATPase regulatory subunit 14 OS=Mus musculus GN=Psmd14 PE=1 SV=2	PSDE_MOUSE	35 kDa	0.20039	0.095624	2	1
Long-chain fatty acid transport protein 1 OS=Mus musculus GN=Slc27a1 PE=1 SV=1	S27A1_MOUSE	71 kDa	0.093804	0.045851	2	1
Isoform 3 of Tropomodulin-2 OS=Mus musculus GN=Tmod2	TMOD2_MOUSE	18 kDa	0.18684	0.40858	1	2
Membrane-associated progesterone receptor component 2 OS=Mus musculus GN=Pgrmc2 PE=1 SV=2	PGRC2_MOUSE	23 kDa	0.14294	0.30631	1	2
Neuronal growth regulator 1 OS=Mus musculus GN=Negr1 PE=1 SV=1	A0A4W9_MOUSE (+2)	36 kDa	0.19121	0.091427	2	1
NADH dehydrogenase [ubiquinone] iron-sulfur protein 5 (Fragment) OS=Mus musculus GN=Ndufs5 PE=4 SV=1	B1ARW4_MOUSE (+1)	11 kDa	0.73171	0.31594	2	1
Dynein light chain 1, cytoplasmic OS=Mus musculus GN=Dynll1 PE=1 SV=1	DYL1_MOUSE	10 kDa	0.77935	0.77935	2	2
DnaJ homolog subfamily B member 11 OS=Mus musculus GN=Dnajb11 PE=1 SV=1	DJB11_MOUSE	41 kDa	0.08124	0.16908	1	2
COP9 signalosome complex subunit 6 OS=Mus musculus GN=Cops6 PE=1 SV=1	CSN6_MOUSE (+1)	36 kDa	0.092004	0.19247	1	2
Plakophilin-4 OS=Mus musculus GN=Pkp4 PE=1 SV=1	A2AS45_MOUSE (+1)	129 kDa	0.051304	0.051304	2	2
Isoform 2 of Abl interactor 1 OS=Mus musculus GN=Abi1	ABI1_MOUSE (+6)	49 kDa	0.067666	0.13991	1	2
Cytochrome b-c1 complex subunit 7 OS=Mus musculus GN=Uqcrb PE=1 SV=1	Q9CQB4_MOUSE (+1)	14 kDa	0.25098	0.56496	1	2
Lipopolysaccharide-responsive and beige-like anchor protein OS=Mus musculus GN=Lrba PE=1 SV=1	E9Q3Y4_MOUSE (+1)	317 kDa	0.010243	0.020591	1	2
Neurobeachin OS=Mus musculus GN=Nbea PE=2 SV=1	NBEA_MOUSE	327 kDa	0	0	0	1
Isoform F of Fragile X mental retardation syndrome-related protein 1 OS=Mus musculus GN=Fxr1	FXR1_MOUSE	73 kDa	0.14027	0.044725	3	1
Neuroligin-3 (Fragment) OS=Mus musculus GN=Nlgn3 PE=4 SV=1	A2AGI0_MOUSE (+2)	56 kDa	0	0.1203	0	2
Rap1 GTPase-activating protein 1 OS=Mus musculus GN=Rap1gap PE=4 SV=1	A2ALS4_MOUSE (+1)	81 kDa	0	0.081943	0	2
Nephrocystin-1 OS=Mus musculus GN=Nphp1 PE=4 SV=1	A2APS1_MOUSE (+2)	77 kDa	0.086181	0	2	0
Long-chain specific acyl-CoA dehydrogenase, mitochondrial OS=Mus musculus GN=Acadl PE=1 SV=2	ACADL_MOUSE	48 kDa	0	0.14195	0	2
Acyl-coenzyme A thioesterase 13 OS=Mus musculus GN=Acot13 PE=1 SV=1	ACO13_MOUSE	15 kDa	0.49419	0	2	0
Isoform 4 of Adenomatous polyposis coli protein OS=Mus musculus GN=Apc	APC_MOUSE (+2)	296 kDa	0	0.022013	0	2
Argininosuccinate synthase OS=Mus musculus GN=Ass1 PE=1 SV=1	ASSY_MOUSE (+1)	47 kDa	0	0.14622	0	2
Synaptosomal-associated protein 47 OS=Mus musculus GN=Snap47 PE=4 SV=1	B2FDF6_MOUSE (+2)	37 kDa	0	0.18574	0	2
B-cell receptor-associated protein 31 OS=Mus musculus GN=Bcap31 PE=1 SV=4	BAP31_MOUSE	28 kDa	0.25116	0	2	0
Valacyclovir hydrolase OS=Mus musculus GN=Bphl PE=1 SV=1	BPHL_MOUSE	33 kDa	0	0.21125	0	2
CDP-diacylglycerol--inositol 3-phosphatidyltransferase OS=Mus musculus GN=Cdipt PE=1 SV=1	CDIPT_MOUSE	24 kDa	0	0.30314	0	2
Gamma-soluble NSF attachment protein (Fragment) OS=Mus musculus GN=Napg PE=4 SV=1	D3Z4B2_MOUSE (+1)	39 kDa	0.17464	0	2	0
Syntaxin-1A OS=Mus musculus GN=Stx1a PE=1 SV=1	D6RFB9_MOUSE (+1)	29 kDa	0	0.23789	0	2
Dynein light chain Tctex-type 1 OS=Mus musculus GN=Dynlt1 PE=1 SV=1	DYLT1_MOUSE	12 kDa	0	0.62439	0	2
Type II inositol 3,4-bisphosphate 4-phosphatase OS=Mus musculus GN=Inpp4b PE=4 SV=1	E9PVM1_MOUSE (+5)	105 kDa	0	0.062932	0	2
Isoform 2 of Proteasome-associated protein ECM29 homolog OS=Mus musculus GN=Ecm29	ECM29_MOUSE	204 kDa	0.032115	0	2	0
Glutamate carboxypeptidase 2 OS=Mus musculus GN=Folh1 PE=2 SV=2	FOLH1_MOUSE (+1)	85 kDa	0.078735	0	2	0
Guanylate cyclase soluble subunit alpha-3 OS=Mus musculus GN=Gucy1a3 PE=2 SV=2	GCYA3_MOUSE	78 kDa	0	0.085927	0	2
Importin-4 OS=Mus musculus GN=Ipo4 PE=1 SV=1	IPO4_MOUSE	119 kDa	0	0.055346	0	2
Protein ERGIC-53 OS=Mus musculus GN=Lman1 PE=2 SV=1	LMAN1_MOUSE	58 kDa	0.11669	0	2	0
NADP-dependent malic enzyme, mitochondrial OS=Mus musculus GN=Me3 PE=1 SV=2	MAON_MOUSE	67 kDa	0	0.099908	0	2
Isoform 2 of Microtubule-associated protein 9 OS=Mus musculus GN=Map9	MAP9_MOUSE	70 kDa	0.096122	0	2	0
Sorting nexin 1 OS=Mus musculus GN=Snx1 PE=1 SV=1	Q6NZD2_MOUSE (+1)	59 kDa	0.11441	0.055654	2	1
Secretagogin OS=Mus musculus GN=Scgn PE=2 SV=1	SEGN_MOUSE	32 kDa	0	0.21673	0	2
Transducin beta-like protein 2 OS=Mus musculus GN=Tbl2 PE=2 SV=2	TBL2_MOUSE	50 kDa	0.13696	0	2	0
Mitochondrial import inner membrane translocase subunit TIM50 OS=Mus musculus GN=Timm50 PE=1 SV=1	TIM50_MOUSE	40 kDa	0.17258	0	2	0
TIP41-like protein OS=Mus musculus GN=Tiprl PE=2 SV=1	TIPRL_MOUSE	31 kDa	0.22336	0	2	0
Isoform 2 of CCA tRNA nucleotidyltransferase 1, mitochondrial OS=Mus musculus GN=Trnt1	TRNT1_MOUSE	25 kDa	0	0.28405	0	2
Isoform 2 of Ubiquitin carboxyl-terminal hydrolase 47 OS=Mus musculus GN=Usp47	UBP47_MOUSE	155 kDa	0	0.042451	0	2
Ubiquitin carboxyl-terminal hydrolase 4 OS=Mus musculus GN=Usp4 PE=1 SV=3	UBP4_MOUSE	108 kDa	0.061086	0	2	0
Isoform 5 of Inositol hexakisphosphate and diphosphoinositol-pentakisphosphate kinase 1 OS=Mus musculus GN=Ppip5k1	VIP1_MOUSE	49 kDa	0	0.13728	0	2
Phosphoglycolate phosphatase OS=Mus musculus GN=Pgp PE=1 SV=1	PGP_MOUSE	35 kDa	0.20039	0	2	0
Tyrosine-protein phosphatase non-receptor type substrate 1 OS=Mus musculus GN=Sirpa PE=1 SV=1	E0CYM8_MOUSE (+2)	56 kDa	0	0.11956	0	2
Leucine zipper transcription factor-like protein 1 (Fragment) OS=Mus musculus GN=Lztfl1 PE=4 SV=1	F6VTH5_MOUSE (+1)	27 kDa	0.26008	0	2	0
Aspartyl/asparaginyl beta-hydroxylase OS=Mus musculus GN=Asph PE=4 SV=1	A2AL85_MOUSE (+2)	81 kDa	0	0.081828	0	2
Dystrophin OS=Mus musculus GN=Dmd PE=1 SV=3	DMD_MOUSE	426 kDa	0.015288	0	2	0
1,5-anhydro-D-fructose reductase OS=Mus musculus GN=Akr1e2 PE=1 SV=1	AKCL2_MOUSE (+1)	34 kDa	0.20108	0.095939	2	1
Golgin subfamily A member 5 OS=Mus musculus GN=Golga5 PE=1 SV=2	GOGA5_MOUSE	82 kDa	0.080808	0	2	0
ATP-binding cassette sub-family E member 1 OS=Mus musculus GN=Abce1 PE=2 SV=1	ABCE1_MOUSE	67 kDa	0	0.099567	0	2
Band 4.1-like protein 5 OS=Mus musculus GN=Epb41l5 PE=1 SV=1	E41L5_MOUSE	82 kDa	0	0.081599	0	2
Isoform 2 of Coxsackievirus and adenovirus receptor homolog OS=Mus musculus GN=Cxadr	CXAR_MOUSE	39 kDa	0	0.17675	0	2
Protein ELFN1 OS=Mus musculus GN=Elfn1 PE=2 SV=1	ELFN1_MOUSE	91 kDa	0	0.073109	0	2
Isoform 2 of ADP-ribosylation factor GTPase-activating protein 1 OS=Mus musculus GN=Arfgap1	ARFG1_MOUSE (+3)	43 kDa	0	0.15896	0	2
Kinesin-like protein KIF2A OS=Mus musculus GN=Kif2a PE=1 SV=1	E0CZ72_MOUSE (+2)	84 kDa	0	0.079378	0	2
Isoform Short of Tripeptidyl-peptidase 2 OS=Mus musculus GN=Tpp2	TPP2_MOUSE	138 kDa	0.047539	0	2	0
NADH dehydrogenase (Ubiquinone) 1 alpha subcomplex, 5, isoform CRA_a OS=Mus musculus GN=Ndufa5 PE=1 SV=1	D3YTQ8_MOUSE (+1)	9 kDa	0.96712	0	2	0
Coiled-coil and C2 domain-containing protein 2A (Fragment) OS=Mus musculus GN=Cc2d2a PE=4 SV=1	F6YZ61_MOUSE	144 kDa	0.045856	0	2	0
Tyrosine-protein kinase Yes OS=Mus musculus GN=Yes1 PE=1 SV=3	YES_MOUSE	61 kDa	0.11093	0.17092	2	3
Fibroblast growth factor receptor 2 (Fragment) OS=Mus musculus GN=Fgfr2 PE=4 SV=1	E9Q700_MOUSE (+1)	68 kDa	0	0	0	1
Tyrosine-protein kinase Lyn OS=Mus musculus GN=Lyn PE=1 SV=4	LYN_MOUSE	59 kDa	0	0	1	2
Neuronal proto-oncogene tyrosine-protein kinase Src OS=Mus musculus GN=Src PE=1 SV=1	Q80XU2_MOUSE (+1)	60 kDa	0.11242	0.11242	2	2
Sorting nexin-2 OS=Mus musculus GN=Snx2 PE=1 SV=2	SNX2_MOUSE	58 kDa	0	0.11531	0	2
Microtubule-associated protein RP/EB family member 1 OS=Mus musculus GN=Mapre1 PE=1 SV=3	MARE1_MOUSE	30 kDa	0.23315	0.11047	2	1
Endophilin-A2 OS=Mus musculus GN=Sh3gl1 PE=1 SV=1	SH3G1_MOUSE	42 kDa	0.16479	0.079253	2	1
Tubby protein OS=Mus musculus GN=Tub PE=1 SV=1	TUB_MOUSE	55 kDa	0.059275	0.12206	1	2
Ankyrin-1 OS=Mus musculus GN=Ank1 PE=1 SV=2	ANK1_MOUSE (+7)	204 kDa	0.032062	0.015905	2	1
Phosducin-like protein (Fragment) OS=Mus musculus GN=Pdcl PE=1 SV=1	A2AVP3_MOUSE (+1)	23 kDa	0.31793	0.14801	2	1
Guanine nucleotide-binding protein subunit alpha-13 OS=Mus musculus GN=Gna13 PE=1 SV=1	GNA13_MOUSE (+1)	44 kDa	0.07459	0.15474	1	2
Guanine nucleotide-binding protein subunit alpha-12 OS=Mus musculus GN=Gna12 PE=1 SV=3	GNA12_MOUSE	44 kDa	0	0	1	1
