# Supplementary material for: Ablation of retinal ciliopathy protein RPGR results in altered photoreceptor ciliary composition
Source: Sci Rep. 2015 Jun 11;5:11137. doi: 10.1038/srep11137 (PMC4463945; doi:10.1038/srep11137)
Supplement: Supplementary Information [file srep11137-s3.xls]

## Sheet: Samples Report for ROS 4 MONTHS
			emPAI		Unique peptide count
Identified Proteins (1613)	Accession Number	Molecular Weight	C57	RPGR	C57	RPGR
Cytoplasmic dynein 1 heavy chain 1 OS=Mus musculus GN=Dync1h1 PE=1 SV=2	DYHC1_MOUSE	532 kDa	7.5257	5.8752	223	210
Sodium/potassium-transporting ATPase subunit alpha-3 OS=Mus musculus GN=Atp1a3 PE=1 SV=1	AT1A3_MOUSE (+1)	112 kDa	22.09	20.792	47	47
Rootletin OS=Mus musculus GN=Crocc PE=1 SV=2	CROCC_MOUSE	227 kDa	16.785	13.236	111	113
Spectrin alpha chain, non-erythrocytic 1 OS=Mus musculus GN=Sptan1 PE=1 SV=4	SPTN1_MOUSE	285 kDa	8.9836	7.1708	138	133
Retinal-specific ATP-binding cassette transporter OS=Mus musculus GN=Abca4 PE=2 SV=1	ABCA4_MOUSE	260 kDa	5.3887	5.9431	84	88
Clathrin heavy chain 1 OS=Mus musculus GN=Cltc PE=1 SV=3	CLH1_MOUSE	192 kDa	9.5791	9.8428	80	88
S-arrestin OS=Mus musculus GN=Sag PE=2 SV=1	ARRS_MOUSE	45 kDa	81.125	170.72	31	36
Spectrin beta chain, non-erythrocytic 1 OS=Mus musculus GN=Sptbn1 PE=1 SV=2	SPTB2_MOUSE	274 kDa	5.3057	3.8613	101	93
Pyruvate kinase isozymes M1/M2 OS=Mus musculus GN=Pkm PE=1 SV=4	KPYM_MOUSE	58 kDa	60.63	57.444	40	44
Guanine nucleotide-binding protein G(t) subunit alpha-1 OS=Mus musculus GN=Gnat1 PE=1 SV=3	GNAT1_MOUSE	40 kDa	88.248	63.609	26	25
Rod cGMP-specific 3',5'-cyclic phosphodiesterase subunit alpha OS=Mus musculus GN=Pde6a PE=2 SV=3	PDE6A_MOUSE	100 kDa	21.893	29.113	61	65
Microtubule-associated protein 1B OS=Mus musculus GN=Map1b PE=1 SV=2	MAP1B_MOUSE	270 kDa	3.6617	3.1233	77	73
Alpha-enolase OS=Mus musculus GN=Eno1 PE=1 SV=3	ENOA_MOUSE	47 kDa	36.167	34.58	27	29
Heat shock protein HSP 90-alpha OS=Mus musculus GN=Hsp90aa1 PE=1 SV=4	HS90A_MOUSE	85 kDa	15.766	13.772	44	45
Retinol-binding protein 3 OS=Mus musculus GN=Rbp3 PE=2 SV=3	RET3_MOUSE	134 kDa	6.9319	7.3845	49	50
Rod cGMP-specific 3',5'-cyclic phosphodiesterase subunit beta OS=Mus musculus GN=Pde6b PE=2 SV=3	PDE6B_MOUSE	99 kDa	23.745	33.267	38	46
Microtubule-actin cross-linking factor 1 OS=Mus musculus GN=Macf1 PE=1 SV=2	MACF1_MOUSE	832 kDa	0.61464	0.43092	85	68
Tubulin beta chain OS=Sus scrofa PE=1 SV=1	TBB_PIG	50 kDa	18.205	24.566	24	27
Unconventional myosin-Va OS=Mus musculus GN=Myo5a PE=1 SV=2	MYO5A_MOUSE	216 kDa	3.0921	2.3308	61	56
Band 4.1-like protein 2 OS=Mus musculus GN=Epb41l2 PE=1 SV=2	E41L2_MOUSE	110 kDa	7.2549	5.5823	44	41
ATP synthase subunit alpha, mitochondrial OS=Mus musculus GN=Atp5a1 PE=1 SV=1	ATPA_MOUSE	60 kDa	19.317	15.926	29	30
Guanylyl cyclase GC-E OS=Mus musculus GN=Gucy2e PE=2 SV=2	GUC2E_MOUSE	121 kDa	5.2494	4.8408	38	40
Myosin-10 OS=Mus musculus GN=Myh10 PE=1 SV=2	MYH10_MOUSE	229 kDa	2.0954	1.5692	51	45
Glyceraldehyde-3-phosphate dehydrogenase OS=Mus musculus GN=Gapdh PE=1 SV=2	G3P_MOUSE	36 kDa	41.607	24.383	21	19
Cytoplasmic dynein 2 heavy chain 1 OS=Mus musculus GN=Dync2h1 PE=1 SV=1	DYHC2_MOUSE	492 kDa	0.76881	0.41309	63	45
Talin-2 OS=Mus musculus GN=Tln2 PE=1 SV=3	TLN2_MOUSE	254 kDa	1.672	1.2309	57	47
ATP synthase subunit beta, mitochondrial OS=Mus musculus GN=Atp5b PE=1 SV=2	ATPB_MOUSE	56 kDa	16.465	11.762	24	23
Neural cell adhesion molecule 1 OS=Mus musculus GN=Ncam1 PE=1 SV=3	NCAM1_MOUSE	119 kDa	3.3642	3.2906	27	25
Myosin-9 OS=Mus musculus GN=Myh9 PE=1 SV=4	MYH9_MOUSE	226 kDa	2.1218	2.3596	43	50
Tubulin alpha-1A chain OS=Cricetulus griseus GN=TUBA1A PE=2 SV=1	TBA1A_CRIGR (+4)	50 kDa	13.919	15.946	20	21
Reticulon-4 OS=Mus musculus GN=Rtn4 PE=1 SV=2	RTN4_MOUSE	127 kDa	2.3989	2.8749	28	32
Centrosomal protein of 290 kDa OS=Mus musculus GN=Cep290 PE=1 SV=2	CE290_MOUSE	289 kDa	1.3726	0.78434	57	39
Guanine nucleotide-binding protein G(I)/G(S)/G(T) subunit beta-1 OS=Bos taurus GN=GNB1 PE=1 SV=3	GBB1_BOVIN (+5)	37 kDa	10.276	13.232	14	14
Keratin, type II cytoskeletal 1 OS=Homo sapiens GN=KRT1 PE=1 SV=6	K2C1_HUMAN	66 kDa	11.753	8.3885	25	28
Centrosome-associated protein CEP250 OS=Mus musculus GN=Cep250 PE=1 SV=4	CP250_MOUSE	277 kDa	1.0958	0.97711	44	42
Hexokinase-1 OS=Mus musculus GN=Hk1 PE=1 SV=3	HXK1_MOUSE	108 kDa	3.9192	4.7667	35	40
Prolow-density lipoprotein receptor-related protein 1 OS=Mus musculus GN=Lrp1 PE=1 SV=1	LRP1_MOUSE	505 kDa	0.48702	0.61987	38	53
ADP/ATP translocase 1 OS=Mus musculus GN=Slc25a4 PE=1 SV=4	ADT1_MOUSE	33 kDa	31.736	20.137	20	21
Vesicle-fusing ATPase OS=Mus musculus GN=Nsf PE=1 SV=2	NSF_MOUSE	83 kDa	7.061	5.5414	35	36
Retinitis pigmentosa 1-like 1 protein OS=Mus musculus GN=Rp1l1 PE=1 SV=1	RP1L1_MOUSE	200 kDa	2.0411	1.5533	49	41
Bifunctional glutamate/proline--tRNA ligase OS=Mus musculus GN=Eprs PE=1 SV=4	SYEP_MOUSE	170 kDa	1.9383	1.6737	37	37
Plasma membrane calcium-transporting ATPase 1 OS=Rattus norvegicus GN=Atp2b1 PE=2 SV=2	AT2B1_RAT	139 kDa	2.9136	3.1307	33	35
Syntaxin-binding protein 1 OS=Bos taurus GN=STXBP1 PE=1 SV=1	STXB1_BOVIN (+4)	68 kDa	7.3586	7.8121	27	32
Ubiquitin-like modifier-activating enzyme 1 OS=Mus musculus GN=Uba1 PE=1 SV=1	UBA1_MOUSE	118 kDa	2.6677	3.2783	30	33
Synaptojanin-1 OS=Mus musculus GN=Synj1 PE=1 SV=3	SYNJ1_MOUSE	173 kDa	2.051	1.676	38	37
Transitional endoplasmic reticulum ATPase OS=Homo sapiens GN=VCP PE=1 SV=4	TERA_HUMAN (+2)	89 kDa	5.4132	5.0621	35	36
Dynamin-1 OS=Rattus norvegicus GN=Dnm1 PE=1 SV=2	DYN1_RAT	97 kDa	4.7835	3.965	35	36
Hexokinase-2 OS=Mus musculus GN=Hk2 PE=1 SV=1	HXK2_MOUSE	103 kDa	5.1541	4.2878	35	34
Fatty acid synthase OS=Mus musculus GN=Fasn PE=1 SV=2	FAS_MOUSE	272 kDa	1.0048	0.87377	41	37
Heat shock cognate 71 kDa protein OS=Mus musculus GN=Hspa8 PE=1 SV=1	HSP7C_MOUSE (+1)	71 kDa	7.8867	7.3866	25	28
Golgi apparatus protein 1 OS=Mus musculus GN=Glg1 PE=1 SV=1	GSLG1_MOUSE	134 kDa	2.2744	2.6361	35	35
Keratin, type I cytoskeletal 9 OS=Homo sapiens GN=KRT9 PE=1 SV=3	K1C9_HUMAN	62 kDa	14.749	8.9549	30	28
Rhodopsin kinase OS=Mus musculus GN=Grk1 PE=1 SV=1	RK_MOUSE	64 kDa	9.1121	9.8369	25	26
V-type proton ATPase catalytic subunit A OS=Mus musculus GN=Atp6v1a PE=1 SV=2	VATA_MOUSE	68 kDa	5.7142	5.823	27	30
Interphotoreceptor matrix proteoglycan 1 OS=Mus musculus GN=Impg1 PE=1 SV=1	IMPG1_MOUSE	89 kDa	4.3902	4.6813	24	26
Keratin, type I cytoskeletal 10 OS=Homo sapiens GN=KRT10 PE=1 SV=6	K1C10_HUMAN	59 kDa	10.517	8.2481	24	24
6-phosphofructokinase, liver type OS=Mus musculus GN=Pfkl PE=1 SV=4	K6PL_MOUSE	85 kDa	6.1743	4.8843	24	25
Rhodopsin OS=Mus musculus GN=Rho PE=1 SV=2	OPSD_MOUSE	39 kDa	3.6808	5.7816	6	8
78 kDa glucose-regulated protein OS=Rattus norvegicus GN=Hspa5 PE=1 SV=1	GRP78_RAT	72 kDa	6.3624	4.9801	29	25
Unconventional myosin-VI OS=Mus musculus GN=Myo6 PE=1 SV=1	MYO6_MOUSE	146 kDa	2.0117	2.1484	34	35
Coatomer subunit alpha OS=Mus musculus GN=Copa PE=1 SV=2	COPA_MOUSE	138 kDa	1.7888	2.3691	31	36
Creatine kinase B-type OS=Mus musculus GN=Ckb PE=1 SV=1	KCRB_MOUSE	43 kDa	8.2522	7.1785	17	16
U5 small nuclear ribonucleoprotein 200 kDa helicase OS=Mus musculus GN=Snrnp200 PE=2 SV=1	U520_MOUSE	245 kDa	0.95883	0.87847	36	35
ATP-citrate synthase OS=Mus musculus GN=Acly PE=1 SV=1	ACLY_MOUSE	120 kDa	2.1885	2.6128	30	33
Cyclic nucleotide-gated cation channel beta-1 OS=Bos taurus GN=CNGB1 PE=1 SV=1	CNGB1_BOVIN	155 kDa	1.6187	1.4031	23	22
Sodium/potassium-transporting ATPase subunit alpha-1 OS=Mus musculus GN=Atp1a1 PE=1 SV=1	AT1A1_MOUSE	113 kDa	8.6771	8.1503	24	24
Acetyl-CoA carboxylase 1 OS=Mus musculus GN=Acaca PE=1 SV=1	ACACA_MOUSE	265 kDa	0.71275	1.0477	31	44
DmX-like protein 2 OS=Mus musculus GN=Dmxl2 PE=1 SV=3	DMXL2_MOUSE	338 kDa	0.80839	0.44591	41	29
Kinectin OS=Mus musculus GN=Ktn1 PE=1 SV=1	KTN1_MOUSE	153 kDa	1.8223	1.5479	31	31
Aconitate hydratase, mitochondrial OS=Mus musculus GN=Aco2 PE=1 SV=1	ACON_MOUSE	85 kDa	4.0195	2.2437	28	20
Actin, cytoplasmic 2 OS=Bos taurus GN=ACTG1 PE=1 SV=1	ACTG_BOVIN (+4)	42 kDa	12.693	12.431	16	17
Ankyrin-2 OS=Mus musculus GN=Ank2 PE=1 SV=2	ANK2_MOUSE	426 kDa	0.57678	0.32867	42	26
Dynactin subunit 1 OS=Mus musculus GN=Dctn1 PE=1 SV=3	DCTN1_MOUSE	142 kDa	2.0034	1.494	32	27
Heat shock 70 kDa protein 4L OS=Mus musculus GN=Hspa4l PE=1 SV=2	HS74L_MOUSE	94 kDa	3.5296	2.9382	32	31
Mitochondrial inner membrane protein OS=Mus musculus GN=Immt PE=1 SV=1	IMMT_MOUSE	84 kDa	5.1989	3.8599	31	27
Phosphoglycerate kinase 1 OS=Cricetulus griseus GN=PGK1 PE=2 SV=2	PGK1_CRIGR (+1)	45 kDa	12.28	10.539	21	21
UDP-glucose:glycoprotein glucosyltransferase 1 OS=Mus musculus GN=Uggt1 PE=1 SV=4	UGGG1_MOUSE	176 kDa	1.1557	1.0764	32	29
Sarcoplasmic/endoplasmic reticulum calcium ATPase 2 OS=Mus musculus GN=Atp2a2 PE=1 SV=2	AT2A2_MOUSE	115 kDa	2.6273	2.6463	29	32
E3 ubiquitin-protein ligase HUWE1 OS=Mus musculus GN=Huwe1 PE=1 SV=5	HUWE1_MOUSE	483 kDa	0.50336	0.34257	41	34
Neutral alpha-glucosidase AB OS=Mus musculus GN=Ganab PE=1 SV=1	GANAB_MOUSE	107 kDa	2.6253	2.3922	29	30
Oxygen-regulated protein 1 OS=Mus musculus GN=Rp1 PE=1 SV=2	RP1_MOUSE	234 kDa	1.01	0.9443	33	29
Solute carrier family 12 member 5 OS=Mus musculus GN=Slc12a5 PE=1 SV=2	S12A5_MOUSE	126 kDa	1.8691	1.8353	25	24
Probable ubiquitin carboxyl-terminal hydrolase FAF-X OS=Mus musculus GN=Usp9x PE=1 SV=2	USP9X_MOUSE	291 kDa	0.56669	0.55584	30	30
Cullin-associated NEDD8-dissociated protein 1 OS=Mus musculus GN=Cand1 PE=2 SV=2	CAND1_MOUSE	136 kDa	1.6464	1.4484	28	28
Keratin, type II cytoskeletal 2 epidermal OS=Homo sapiens GN=KRT2 PE=1 SV=2	K22E_HUMAN	65 kDa	7.9174	4.2297	28	23
Cone cGMP-specific 3',5'-cyclic phosphodiesterase subunit alpha' OS=Mus musculus GN=Pde6c PE=2 SV=1	PDE6C_MOUSE	99 kDa	5.4827	3.6837	37	37
Pre-mRNA-processing-splicing factor 8 OS=Homo sapiens GN=PRPF8 PE=1 SV=2	PRP8_HUMAN (+1)	274 kDa	0.64044	0.5343	27	28
Puromycin-sensitive aminopeptidase OS=Mus musculus GN=Npepps PE=1 SV=2	PSA_MOUSE	103 kDa	1.997	2.2915	24	26
Calcium-binding mitochondrial carrier protein Aralar1 OS=Mus musculus GN=Slc25a12 PE=1 SV=1	CMC1_MOUSE	75 kDa	4.7547	3.7512	29	25
CCR4-NOT transcription complex subunit 1 OS=Mus musculus GN=Cnot1 PE=1 SV=2	CNOT1_MOUSE	267 kDa	0.81258	0.47563	36	24
Cytoskeleton-associated protein 5 OS=Mus musculus GN=Ckap5 PE=2 SV=1	CKAP5_MOUSE	226 kDa	0.86325	0.70308	30	28
Calcium-dependent secretion activator 1 OS=Mus musculus GN=Cadps PE=1 SV=3	CAPS1_MOUSE	153 kDa	1.5661	1.3884	30	30
Ceruloplasmin OS=Mus musculus GN=Cp PE=1 SV=2	CERU_MOUSE	121 kDa	1.9226	2.235	30	35
cGMP-gated cation channel alpha-1 OS=Mus musculus GN=Cnga1 PE=2 SV=2	CNGA1_MOUSE	79 kDa	3.2139	2.6262	17	17
AP-2 complex subunit beta OS=Homo sapiens GN=AP2B1 PE=1 SV=1	AP2B1_HUMAN (+2)	105 kDa	1.667	1.5366	23	23
Dihydropyrimidinase-related protein 2 OS=Mus musculus GN=Dpysl2 PE=1 SV=2	DPYL2_MOUSE (+1)	62 kDa	6.0635	5.2543	25	24
Membrane-associated phosphatidylinositol transfer protein 1 OS=Mus musculus GN=Pitpnm1 PE=1 SV=1	PITM1_MOUSE	135 kDa	1.6691	1.6397	27	27
Lamin-B1 OS=Mus musculus GN=Lmnb1 PE=1 SV=3	LMNB1_MOUSE	67 kDa	4.8487	5.5828	25	30
E3 ubiquitin-protein ligase UBR4 OS=Mus musculus GN=Ubr4 PE=1 SV=1	UBR4_MOUSE	572 kDa	0.33928	0.18998	34	19
Aspartate aminotransferase, cytoplasmic OS=Mus musculus GN=Got1 PE=1 SV=3	AATC_MOUSE	46 kDa	10.028	7.1857	24	21
6-phosphofructokinase type C OS=Mus musculus GN=Pfkp PE=1 SV=1	K6PP_MOUSE	85 kDa	3.2651	2.5288	26	25
Eukaryotic translation initiation factor 3 subunit A OS=Mus musculus GN=Eif3a PE=1 SV=5	EIF3A_MOUSE	162 kDa	1.0572	1.3273	27	31
Glucose-6-phosphate isomerase OS=Mus musculus GN=Gpi PE=1 SV=4	G6PI_MOUSE	63 kDa	4.3611	4.1471	21	22
Nesprin-2 OS=Mus musculus GN=Syne2 PE=1 SV=2	SYNE2_MOUSE	783 kDa	0.24309	0.15512	42	27
V-type proton ATPase 116 kDa subunit a isoform 1 OS=Rattus norvegicus GN=Atp6v0a1 PE=2 SV=1	VPP1_RAT	96 kDa	2.2709	2.6095	22	24
NADH-ubiquinone oxidoreductase 75 kDa subunit, mitochondrial OS=Mus musculus GN=Ndufs1 PE=1 SV=2	NDUS1_MOUSE	80 kDa	3.7589	3.4743	26	26
L-lactate dehydrogenase A chain OS=Mus musculus GN=Ldha PE=1 SV=3	LDHA_MOUSE	36 kDa	12.606	12.713	21	21
Isoleucine--tRNA ligase, cytoplasmic OS=Mus musculus GN=Iars PE=2 SV=2	SYIC_MOUSE	144 kDa	1.6521	0.96027	31	22
Elongation factor 2 OS=Mus musculus GN=Eef2 PE=1 SV=2	EF2_MOUSE (+1)	95 kDa	1.9148	2.063	22	21
Endoplasmin OS=Mus musculus GN=Hsp90b1 PE=1 SV=2	ENPL_MOUSE (+1)	92 kDa	2.4813	2.6862	22	25
Chondroitin sulfate proteoglycan 4 OS=Mus musculus GN=Cspg4 PE=1 SV=3	CSPG4_MOUSE	252 kDa	0.37988	1.0541	16	40
Regulator of nonsense transcripts 1 OS=Mus musculus GN=Upf1 PE=1 SV=2	RENT1_MOUSE	124 kDa	1.6649	1.324	26	23
Moesin OS=Mus musculus GN=Msn PE=1 SV=3	MOES_MOUSE	68 kDa	2.3728	4.6922	19	25
Protein PTHB1 OS=Mus musculus GN=Bbs9 PE=2 SV=2	PTHB1_MOUSE	99 kDa	2.3962	2.021	25	19
Calnexin OS=Mus musculus GN=Canx PE=1 SV=1	CALX_MOUSE	67 kDa	3.0759	3.5646	19	21
Heat shock 70 kDa protein 4 OS=Mus musculus GN=Hspa4 PE=1 SV=1	HSP74_MOUSE	94 kDa	2.6576	2.0967	23	20
ATP-dependent RNA helicase DDX1 OS=Mus musculus GN=Ddx1 PE=1 SV=1	DDX1_MOUSE	83 kDa	2.8358	2.5315	21	22
Heterogeneous nuclear ribonucleoprotein U OS=Mus musculus GN=Hnrnpu PE=1 SV=1	HNRPU_MOUSE	88 kDa	1.5947	3.1695	17	26
Heat shock 70 kDa protein 1A OS=Mus musculus GN=Hspa1a PE=1 SV=2	HS71A_MOUSE	70 kDa	5.0967	3.5964	23	21
Band 4.1-like protein 3 OS=Mus musculus GN=Epb41l3 PE=1 SV=1	E41L3_MOUSE	103 kDa	2.9379	2.4316	23	22
Serum albumin OS=Bos taurus GN=ALB PE=1 SV=4	ALBU_BOVIN	69 kDa	2.5827	11.291	18	33
Microtubule-associated protein 2 OS=Mus musculus GN=Map2 PE=1 SV=2	MAP2_MOUSE	199 kDa	0.77983	0.53183	26	20
Hypoxia up-regulated protein 1 OS=Mus musculus GN=Hyou1 PE=1 SV=1	HYOU1_MOUSE	111 kDa	1.6439	1.5221	21	21
Protein kinase C alpha type OS=Rattus norvegicus GN=Prkca PE=1 SV=3	KPCA_RAT	77 kDa	1.9097	3.2307	17	23
Centrosomal protein of 135 kDa OS=Mus musculus GN=Cep135 PE=1 SV=1	CP135_MOUSE	133 kDa	1.3434	1.1666	24	24
Dihydropyrimidinase-related protein 3 OS=Mus musculus GN=Dpysl3 PE=1 SV=1	DPYL3_MOUSE	62 kDa	3.4932	4.0686	15	20
Aspartate aminotransferase, mitochondrial OS=Mus musculus GN=Got2 PE=1 SV=1	AATM_MOUSE	47 kDa	6.7969	4.712	19	20
Fructose-bisphosphate aldolase A OS=Mus musculus GN=Aldoa PE=1 SV=2	ALDOA_MOUSE	39 kDa	7.3922	7.7099	17	17
Leucine-rich PPR motif-containing protein, mitochondrial OS=Mus musculus GN=Lrpprc PE=1 SV=2	LPPRC_MOUSE	157 kDa	1.1676	0.72519	30	20
Melanoma inhibitory activity protein 3 OS=Mus musculus GN=Mia3 PE=1 SV=2	MIA3_MOUSE	214 kDa	0.73999	0.68693	24	25
Phosphate carrier protein, mitochondrial OS=Mus musculus GN=Slc25a3 PE=1 SV=1	MPCP_MOUSE	40 kDa	7.1044	4.663	12	11
Lipopolysaccharide-responsive and beige-like anchor protein OS=Mus musculus GN=Lrba PE=1 SV=1	LRBA_MOUSE	317 kDa	0.4876	0.40435	26	21
Nodal modulator 1 OS=Mus musculus GN=Nomo1 PE=1 SV=1	NOMO1_MOUSE	133 kDa	1.3031	1.1288	22	20
ATP-dependent RNA helicase A OS=Mus musculus GN=Dhx9 PE=1 SV=2	DHX9_MOUSE	149 kDa	0.9612	1.2163	20	26
Regulator of G-protein signaling 9 OS=Mus musculus GN=Rgs9 PE=1 SV=3	RGS9_MOUSE	77 kDa	2.9325	2.7996	20	22
Stress-70 protein, mitochondrial OS=Mus musculus GN=Hspa9 PE=1 SV=3	GRP75_MOUSE	73 kDa	3.3771	2.3462	24	22
Exportin-2 OS=Mus musculus GN=Cse1l PE=2 SV=1	XPO2_MOUSE	110 kDa	1.3945	1.4316	18	19
Protein 4.1 OS=Mus musculus GN=Epb41 PE=1 SV=2	41_MOUSE	96 kDa	2.0678	1.6567	20	18
Long-chain-fatty-acid--CoA ligase 3 OS=Mus musculus GN=Acsl3 PE=2 SV=2	ACSL3_MOUSE	80 kDa	2.371	2.4429	21	25
Spectrin beta chain, erythrocytic OS=Mus musculus GN=Sptb PE=1 SV=4	SPTB1_MOUSE	245 kDa	0.85712	0.32841	27	14
T-complex protein 1 subunit alpha OS=Mus musculus GN=Tcp1 PE=1 SV=3	TCPA_MOUSE	60 kDa	3.333	4.0853	19	22
Plasma membrane calcium-transporting ATPase 2 OS=Mus musculus GN=Atp2b2 PE=1 SV=2	AT2B2_MOUSE	133 kDa	2.1442	2.5714	18	20
Chloride intracellular channel protein 6 OS=Mus musculus GN=Clic6 PE=2 SV=1	CLIC6_MOUSE	63 kDa	1.2531	2.8882	12	18
Microtubule-associated protein 4 OS=Mus musculus GN=Map4 PE=1 SV=3	MAP4_MOUSE	117 kDa	1.5961	0.94758	21	17
Malate dehydrogenase, mitochondrial OS=Mus musculus GN=Mdh2 PE=1 SV=3	MDHM_MOUSE	36 kDa	7.3665	5.2505	14	13
Glycogen phosphorylase, muscle form OS=Mus musculus GN=Pygm PE=1 SV=3	PYGM_MOUSE	97 kDa	1.0722	2.2995	15	28
Vigilin OS=Mus musculus GN=Hdlbp PE=1 SV=1	VIGLN_MOUSE	142 kDa	1.2113	0.94877	26	20
2-oxoglutarate dehydrogenase, mitochondrial OS=Mus musculus GN=Ogdh PE=1 SV=3	ODO1_MOUSE	116 kDa	1.179	0.82759	23	17
AP-2 complex subunit alpha-2 OS=Mus musculus GN=Ap2a2 PE=1 SV=2	AP2A2_MOUSE (+1)	104 kDa	1.4003	1.3877	18	17
Alpha-actinin-4 OS=Mus musculus GN=Actn4 PE=1 SV=1	ACTN4_MOUSE	105 kDa	1.4872	1.0746	22	17
Integrin alpha-V OS=Mus musculus GN=Itgav PE=1 SV=2	ITAV_MOUSE	115 kDa	0.49058	1.496	10	22
Long-chain-fatty-acid--CoA ligase 6 OS=Mus musculus GN=Acsl6 PE=2 SV=1	ACSL6_MOUSE	78 kDa	2.1233	2.7506	20	23
ADP/ATP translocase 2 OS=Bos taurus GN=SLC25A5 PE=2 SV=3	ADT2_BOVIN (+2)	33 kDa	23.075	11.62	11	8
MAP kinase-activating death domain protein OS=Mus musculus GN=Madd PE=1 SV=2	MADD_MOUSE	175 kDa	0.7976	0.78985	20	21
Coatomer subunit beta' OS=Mus musculus GN=Copb2 PE=2 SV=2	COPB2_MOUSE	102 kDa	1.7185	1.4673	25	21
DNA damage-binding protein 1 OS=Mus musculus GN=Ddb1 PE=1 SV=2	DDB1_MOUSE	127 kDa	1.2569	0.9723	20	20
Microtubule-associated protein 1A OS=Mus musculus GN=Map1a PE=1 SV=2	MAP1A_MOUSE	300 kDa	0.46267	0.40342	20	18
Phosphoglycerate mutase 1 OS=Homo sapiens GN=PGAM1 PE=1 SV=2	PGAM1_HUMAN (+2)	29 kDa	8.7519	8.3086	12	13
V-type proton ATPase subunit B, brain isoform OS=Mus musculus GN=Atp6v1b2 PE=1 SV=1	VATB2_MOUSE (+1)	57 kDa	2.4099	3.8516	16	19
T-complex protein 1 subunit beta OS=Mus musculus GN=Cct2 PE=1 SV=4	TCPB_MOUSE	57 kDa	3.1505	3.4788	18	18
Rab GDP dissociation inhibitor alpha OS=Mus musculus GN=Gdi1 PE=1 SV=3	GDIA_MOUSE	51 kDa	2.7414	4.0594	17	18
Protein disulfide-isomerase A3 OS=Mus musculus GN=Pdia3 PE=1 SV=2	PDIA3_MOUSE	57 kDa	3.2313	2.9314	19	17
Talin-1 OS=Mus musculus GN=Tln1 PE=1 SV=2	TLN1_MOUSE	270 kDa	0.47407	0.66785	18	26
Ezrin OS=Mus musculus GN=Ezr PE=1 SV=3	EZRI_MOUSE	69 kDa	2.8249	6.3592	13	17
Constitutive coactivator of PPAR-gamma-like protein 1 OS=Mus musculus GN=FAM120A PE=1 SV=2	F120A_MOUSE	122 kDa	1.4689	0.93784	21	16
A-kinase anchor protein 9 OS=Mus musculus GN=Akap9 PE=2 SV=2	AKAP9_MOUSE	436 kDa	0.33567	0.16243	26	14
WD repeat-containing protein 1 OS=Mus musculus GN=Wdr1 PE=1 SV=3	WDR1_MOUSE	66 kDa	2.4571	2.5607	15	16
Protein PRRC2C OS=Mus musculus GN=Prrc2c PE=1 SV=3	PRC2C_MOUSE	311 kDa	0.40566	0.27862	23	18
Bardet-Biedl syndrome 7 protein homolog OS=Mus musculus GN=Bbs7 PE=2 SV=1	BBS7_MOUSE	80 kDa	1.9734	2.6342	21	22
FYVE and coiled-coil domain-containing protein 1 OS=Mus musculus GN=Fyco1 PE=1 SV=1	FYCO1_MOUSE	162 kDa	0.96213	0.67224	23	19
Serine/threonine-protein kinase mTOR OS=Rattus norvegicus GN=Mtor PE=1 SV=1	MTOR_RAT	289 kDa	0.42604	0.31418	20	19
Valine--tRNA ligase OS=Mus musculus GN=Vars PE=2 SV=1	SYVC_MOUSE	140 kDa	0.70819	0.69807	18	17
60 kDa heat shock protein, mitochondrial OS=Mus musculus GN=Hspd1 PE=1 SV=1	CH60_MOUSE (+1)	61 kDa	3.0205	2.1747	18	17
Vimentin OS=Mus musculus GN=Vim PE=1 SV=3	VIME_MOUSE	54 kDa	2.5819	5.6548	16	25
Succinate dehydrogenase [ubiquinone] flavoprotein subunit, mitochondrial OS=Mus musculus GN=Sdha PE=1 SV=1	DHSA_MOUSE	73 kDa	2.0636	1.8022	18	17
Transketolase OS=Mus musculus GN=Tkt PE=1 SV=1	TKT_MOUSE	68 kDa	1.5261	1.8864	13	15
Importin-5 OS=Mus musculus GN=Ipo5 PE=1 SV=3	IPO5_MOUSE	124 kDa	0.80728	0.80752	16	16
Nucleolin OS=Mus musculus GN=Ncl PE=1 SV=2	NUCL_MOUSE	77 kDa	2.3489	1.9082	17	18
60S ribosomal protein L3 OS=Mus musculus GN=Rpl3 PE=2 SV=3	RL3_MOUSE	46 kDa	4.0149	3.2717	11	13
Rod outer segment membrane protein 1 OS=Mus musculus GN=Rom1 PE=2 SV=1	ROM1_MOUSE	37 kDa	3.5052	5.1455	10	11
Glutamine synthetase OS=Mus musculus GN=Glul PE=1 SV=6	GLNA_MOUSE	42 kDa	4.6517	3.979	12	12
Eukaryotic translation initiation factor 4 gamma 3 OS=Mus musculus GN=Eif4g3 PE=1 SV=2	IF4G3_MOUSE	175 kDa	0.54374	0.54989	17	19
X-linked retinitis pigmentosa GTPase regulator-interacting protein 1 OS=Mus musculus GN=Rpgrip1 PE=1 SV=1	RPGR1_MOUSE	152 kDa	0.94281	0.44777	21	14
Ras GTPase-activating-like protein IQGAP2 OS=Mus musculus GN=Iqgap2 PE=1 SV=2	IQGA2_MOUSE	181 kDa	0.11573	0.94518	5	28
Prominin-1 OS=Mus musculus GN=Prom1 PE=1 SV=1	PROM1_MOUSE	97 kDa	1.771	1.4009	15	14
Alanine--tRNA ligase, cytoplasmic OS=Mus musculus GN=Aars PE=1 SV=1	SYAC_MOUSE	107 kDa	1.0522	0.78678	15	15
Retinal guanylyl cyclase 2 OS=Mus musculus GN=Gucy2f PE=2 SV=1	GUC2F_MOUSE	124 kDa	1.8051	1.7767	18	21
Retinaldehyde-binding protein 1 OS=Mus musculus GN=Rlbp1 PE=2 SV=3	RLBP1_MOUSE	36 kDa	3.3525	6.7613	12	13
Voltage-dependent anion-selective channel protein 1 OS=Rattus norvegicus GN=Vdac1 PE=1 SV=4	VDAC1_RAT	31 kDa	9.2589	4.8751	16	14
Glutaminase kidney isoform, mitochondrial OS=Mus musculus GN=Gls PE=1 SV=1	GLSK_MOUSE	74 kDa	1.2249	1.5447	12	15
Programmed cell death 6-interacting protein OS=Mus musculus GN=Pdcd6ip PE=1 SV=3	PDC6I_MOUSE	96 kDa	1.5473	1.6542	19	21
Peripherin-2 OS=Mus musculus GN=Prph2 PE=1 SV=1	PRPH2_MOUSE	39 kDa	4.1876	5.0136	11	12
Brefeldin A-inhibited guanine nucleotide-exchange protein 1 OS=Mus musculus GN=Arfgef1 PE=2 SV=1	BIG1_MOUSE	209 kDa	0.4694	0.44709	17	14
1-acyl-sn-glycerol-3-phosphate acyltransferase gamma OS=Mus musculus GN=Agpat3 PE=1 SV=2	PLCC_MOUSE	43 kDa	5.2146	3.2073	15	14
Protein argonaute-2 OS=Mus musculus GN=Ago2 PE=1 SV=3	AGO2_MOUSE (+1)	97 kDa	1.0717	1.1795	15	17
Leucine--tRNA ligase, cytoplasmic OS=Mus musculus GN=Lars PE=2 SV=2	SYLC_MOUSE	134 kDa	0.70132	0.83632	16	19
CLIP-associating protein 2 OS=Mus musculus GN=Clasp2 PE=1 SV=1	CLAP2_MOUSE	141 kDa	0.69704	0.63454	17	15
Dynamin-3 OS=Mus musculus GN=Dnm3 PE=1 SV=1	DYN3_MOUSE	97 kDa	2.5416	2.0166	17	17
Polyadenylate-binding protein 1 OS=Rattus norvegicus GN=Pabpc1 PE=2 SV=1	PABP1_RAT	71 kDa	1.8684	1.7759	16	17
Annexin A6 OS=Mus musculus GN=Anxa6 PE=1 SV=3	ANXA6_MOUSE	76 kDa	1.115	1.7722	13	21
Large proline-rich protein BAG6 OS=Mus musculus GN=Bag6 PE=1 SV=1	BAG6_MOUSE	121 kDa	1.0695	0.86564	19	16
C2 domain-containing protein 2-like OS=Mus musculus GN=C2cd2l PE=1 SV=3	C2C2L_MOUSE	76 kDa	1.6008	1.4584	14	16
E3 ubiquitin-protein ligase NEDD4 OS=Mus musculus GN=Nedd4 PE=1 SV=3	NEDD4_MOUSE	103 kDa	1.3623	0.86833	20	12
Sodium-driven chloride bicarbonate exchanger OS=Mus musculus GN=Slc4a10 PE=1 SV=2	S4A10_MOUSE	126 kDa	0.90327	0.65239	18	14
Putative adenosylhomocysteinase 2 OS=Homo sapiens GN=AHCYL1 PE=1 SV=2	SAHH2_HUMAN (+1)	59 kDa	2.3777	2.0707	17	11
T-complex protein 1 subunit theta OS=Mus musculus GN=Cct8 PE=1 SV=3	TCPQ_MOUSE	60 kDa	2.1147	2.6131	15	17
Coatomer subunit beta OS=Mus musculus GN=Copb1 PE=1 SV=1	COPB_MOUSE	107 kDa	0.91617	0.91345	16	17
Calreticulin OS=Mus musculus GN=Calr PE=1 SV=1	CALR_MOUSE	48 kDa	2.7766	2.4767	14	11
Ubiquitin-40S ribosomal protein S27a OS=Mus musculus GN=Rps27a PE=1 SV=2	RS27A_MOUSE (+1)	18 kDa	3.7713	4.129	5	6
Clathrin coat assembly protein AP180 OS=Mus musculus GN=Snap91 PE=1 SV=1	AP180_MOUSE	92 kDa	1.3254	1.0446	12	12
Potassium voltage-gated channel subfamily B member 1 OS=Mus musculus GN=Kcnb1 PE=1 SV=2	KCNB1_MOUSE	96 kDa	1.0944	1.3694	14	15
Alstrom syndrome protein 1 homolog OS=Mus musculus GN=Alms1 PE=1 SV=2	ALMS1_MOUSE	360 kDa	0.27041	0.13017	18	11
Carnitine O-palmitoyltransferase 1, liver isoform OS=Mus musculus GN=Cpt1a PE=1 SV=4	CPT1A_MOUSE	88 kDa	1.456	1.0979	16	14
Inosine-5'-monophosphate dehydrogenase 1 OS=Mus musculus GN=Impdh1 PE=2 SV=2	IMDH1_MOUSE	55 kDa	2.8831	1.9007	16	13
Nuclear protein MDM1 OS=Mus musculus GN=Mdm1 PE=2 SV=2	MDM1_MOUSE	80 kDa	1.6007	1.737	16	16
Exportin-1 OS=Mus musculus GN=Xpo1 PE=1 SV=1	XPO1_MOUSE (+1)	123 kDa	0.85074	0.7391	14	16
Coiled-coil and C2 domain-containing protein 2A OS=Mus musculus GN=Cc2d2a PE=1 SV=1	C2D2A_MOUSE	188 kDa	0.71356	0.29737	22	12
Reticulon-1 OS=Mus musculus GN=Rtn1 PE=1 SV=1	RTN1_MOUSE	84 kDa	1.2968	1.8485	12	15
Nesprin-1 OS=Mus musculus GN=Syne1 PE=1 SV=2	SYNE1_MOUSE	1010 kDa	0.12115	0.072017	20	16
Probable phospholipid-transporting ATPase IB OS=Mus musculus GN=Atp8a2 PE=1 SV=1	AT8A2_MOUSE	129 kDa	0.92396	0.6644	20	13
Dolichyl-diphosphooligosaccharide--protein glycosyltransferase subunit 2 OS=Mus musculus GN=Rpn2 PE=2 SV=1	RPN2_MOUSE	69 kDa	2.104	1.9456	17	14
Transmembrane 9 superfamily member 2 OS=Mus musculus GN=Tm9sf2 PE=2 SV=1	TM9S2_MOUSE	75 kDa	1.5529	1.2715	14	15
Dihydrolipoyl dehydrogenase, mitochondrial OS=Mus musculus GN=Dld PE=1 SV=2	DLDH_MOUSE	54 kDa	3.1153	2.1727	14	12
Myosin-14 OS=Mus musculus GN=Myh14 PE=1 SV=1	MYH14_MOUSE	229 kDa	0.58926	0.69275	19	21
Plexin-B2 OS=Mus musculus GN=Plxnb2 PE=1 SV=1	PLXB2_MOUSE	206 kDa	0.2429	0.51082	10	21
Cytochrome b-c1 complex subunit 2, mitochondrial OS=Mus musculus GN=Uqcrc2 PE=1 SV=1	QCR2_MOUSE	48 kDa	2.7099	2.5722	12	11
T-complex protein 1 subunit gamma OS=Mus musculus GN=Cct3 PE=1 SV=1	TCPG_MOUSE	61 kDa	2.5314	1.8689	16	15
ATP-dependent RNA helicase DDX3X OS=Mus musculus GN=Ddx3x PE=1 SV=3	DDX3X_MOUSE	73 kDa	1.9631	1.618	18	15
Isoleucine--tRNA ligase, mitochondrial OS=Mus musculus GN=Iars2 PE=2 SV=1	SYIM_MOUSE	113 kDa	1.0735	0.58729	17	11
AP-2 complex subunit mu OS=Pongo abelii GN=AP2M1 PE=2 SV=1	AP2M1_PONAB	50 kDa	2.1489	2.6181	11	12
Huntingtin OS=Mus musculus GN=Htt PE=1 SV=2	HD_MOUSE	345 kDa	0.22809	0.18696	14	12
T-complex protein 1 subunit delta OS=Mus musculus GN=Cct4 PE=1 SV=3	TCPD_MOUSE	58 kDa	1.6393	2.3474	15	19
AP-3 complex subunit beta-2 OS=Mus musculus GN=Ap3b2 PE=1 SV=2	AP3B2_MOUSE	119 kDa	0.76664	0.65738	14	14
Elongation factor 1-alpha 1 OS=Cricetulus griseus GN=EEF1A1 PE=2 SV=1	EF1A1_CRIGR (+2)	50 kDa	2.6947	2.1778	12	11
DNA topoisomerase 2-beta OS=Mus musculus GN=Top2b PE=1 SV=2	TOP2B_MOUSE	182 kDa	0.59177	0.39047	19	14
Sodium/potassium-transporting ATPase subunit beta-1 OS=Mus musculus GN=Atp1b1 PE=1 SV=1	AT1B1_MOUSE	35 kDa	3.7967	5.0648	11	12
Trifunctional enzyme subunit alpha, mitochondrial OS=Mus musculus GN=Hadha PE=1 SV=1	ECHA_MOUSE	83 kDa	1.2528	0.78396	13	12
Gamma-enolase OS=Mus musculus GN=Eno2 PE=1 SV=2	ENOG_MOUSE	47 kDa	4.7069	7.7247	10	14
Heterogeneous nuclear ribonucleoprotein U-like protein 1 OS=Mus musculus GN=Hnrnpul1 PE=1 SV=1	HNRL1_MOUSE	96 kDa	1.2549	0.99245	14	13
Long-chain-fatty-acid--CoA ligase 1 OS=Mus musculus GN=Acsl1 PE=1 SV=2	ACSL1_MOUSE	78 kDa	1.3409	1.5593	14	18
Heterogeneous nuclear ribonucleoprotein M OS=Mus musculus GN=Hnrnpm PE=1 SV=3	HNRPM_MOUSE	78 kDa	1.0081	1.8035	11	17
AP2-associated protein kinase 1 OS=Mus musculus GN=Aak1 PE=1 SV=2	AAK1_MOUSE	103 kDa	1.0054	0.91293	16	14
Sodium/potassium-transporting ATPase subunit alpha-2 OS=Mus musculus GN=Atp1a2 PE=1 SV=1	AT1A2_MOUSE (+1)	112 kDa	4.905	5.2776	13	20
Heterogeneous nuclear ribonucleoprotein H OS=Mus musculus GN=Hnrnph1 PE=1 SV=3	HNRH1_MOUSE	49 kDa	1.5564	2.4976	9	11
Interphotoreceptor matrix proteoglycan 2 OS=Mus musculus GN=Impg2 PE=1 SV=1	IMPG2_MOUSE	138 kDa	0.7766	0.67907	16	13
Mitochondrial Rho GTPase 1 OS=Mus musculus GN=Rhot1 PE=2 SV=1	MIRO1_MOUSE	72 kDa	1.4151	1.6442	14	15
MAGUK p55 subfamily member 2 OS=Mus musculus GN=Mpp2 PE=1 SV=1	MPP2_MOUSE	62 kDa	1.1748	2.7304	12	20
Nephrocystin-4 OS=Mus musculus GN=Nphp4 PE=1 SV=2	NPHP4_MOUSE	157 kDa	0.6408	0.35727	18	12
Tripeptidyl-peptidase 2 OS=Mus musculus GN=Tpp2 PE=2 SV=3	TPP2_MOUSE	140 kDa	0.60599	0.43778	14	12
Sodium/potassium-transporting ATPase subunit beta-2 OS=Mus musculus GN=Atp1b2 PE=1 SV=2	AT1B2_MOUSE	33 kDa	3.5791	5.2002	10	12
Bardet-Biedl syndrome 2 protein homolog OS=Mus musculus GN=Bbs2 PE=2 SV=1	BBS2_MOUSE	80 kDa	1.2978	1.7273	14	18
Guanine nucleotide-binding protein G(o) subunit alpha OS=Mus musculus GN=Gnao1 PE=1 SV=3	GNAO_MOUSE	40 kDa	5.0894	5.9942	10	12
General transcription factor II-I OS=Mus musculus GN=Gtf2i PE=1 SV=3	GTF2I_MOUSE	112 kDa	0.94792	0.74247	16	15
Very-long-chain (3R)-3-hydroxyacyl-[acyl-carrier protein] dehydratase 3 OS=Mus musculus GN=ptplad1 PE=1 SV=2	HACD3_MOUSE	43 kDa	2.9793	2.5155	11	9
Unconventional myosin-XVIIIa OS=Mus musculus GN=Myo18a PE=1 SV=2	MY18A_MOUSE	233 kDa	0.36285	0.20472	17	8
Medium-wave-sensitive opsin 1 OS=Mus musculus GN=Opn1mw PE=1 SV=1	OPSG_MOUSE	40 kDa	2.341	1.9166	7	7
Protein disulfide-isomerase A4 OS=Mus musculus GN=Pdia4 PE=1 SV=3	PDIA4_MOUSE	72 kDa	1.5669	1.0552	16	11
Synaptotagmin-1 OS=Mus musculus GN=Syt1 PE=1 SV=1	SYT1_MOUSE (+1)	47 kDa	2.459	2.9771	14	15
Excitatory amino acid transporter 1 OS=Rattus norvegicus GN=Slc1a3 PE=1 SV=2	EAA1_RAT	60 kDa	1.1216	0.99172	7	7
Dynamin-like 120 kDa protein, mitochondrial OS=Mus musculus GN=Opa1 PE=1 SV=1	OPA1_MOUSE	111 kDa	0.70438	0.79296	14	16
Dolichyl-diphosphooligosaccharide--protein glycosyltransferase subunit 1 OS=Mus musculus GN=Rpn1 PE=2 SV=1	RPN1_MOUSE	69 kDa	1.7509	1.5095	17	16
Synaptic vesicle glycoprotein 2B OS=Mus musculus GN=Sv2b PE=1 SV=1	SV2B_MOUSE	77 kDa	1.1423	1.3651	10	12
60S ribosomal protein L4 OS=Mus musculus GN=Rpl4 PE=1 SV=3	RL4_MOUSE	47 kDa	2.025	2.3682	12	12
Solute carrier family 12 member 2 OS=Mus musculus GN=Slc12a2 PE=1 SV=2	S12A2_MOUSE	131 kDa	0.55279	0.85815	10	15
Serine/threonine-protein phosphatase 2A 65 kDa regulatory subunit A alpha isoform OS=Mus musculus GN=Ppp2r1a PE=1 SV=3	2AAA_MOUSE (+1)	65 kDa	1.1615	1.7019	11	15
Fructose-bisphosphate aldolase C OS=Mus musculus GN=Aldoc PE=1 SV=4	ALDOC_MOUSE	39 kDa	3.6327	3.0832	12	10
Heat shock protein HSP 90-beta OS=Mus musculus GN=Hsp90ab1 PE=1 SV=3	HS90B_MOUSE (+1)	83 kDa	5.5267	4.8841	12	14
4F2 cell-surface antigen heavy chain OS=Mus musculus GN=Slc3a2 PE=1 SV=1	4F2_MOUSE	58 kDa	1.8506	2.4304	12	15
Cell adhesion molecule 2 OS=Mus musculus GN=Cadm2 PE=1 SV=2	CADM2_MOUSE (+1)	48 kDa	2.5842	1.8001	11	12
Neurobeachin OS=Mus musculus GN=Nbea PE=1 SV=1	NBEA_MOUSE	327 kDa	0.37214	0.28722	17	13
Pericentriolar material 1 protein OS=Mus musculus GN=Pcm1 PE=1 SV=2	PCM1_MOUSE	229 kDa	0.35406	0.22395	16	11
WD repeat-containing protein 7 OS=Mus musculus GN=Wdr7 PE=1 SV=3	WDR7_MOUSE	163 kDa	0.56011	0.29682	17	9
Probable ATP-dependent RNA helicase DDX5 OS=Mus musculus GN=Ddx5 PE=1 SV=2	DDX5_MOUSE	69 kDa	1.6457	2.0065	14	15
Guanine nucleotide-binding protein subunit beta-2-like 1 OS=Bos taurus GN=GNB2L1 PE=2 SV=3	GBLP_BOVIN (+5)	35 kDa	3.2584	4.1776	13	17
Kinesin-1 heavy chain OS=Mus musculus GN=Kif5b PE=1 SV=3	KINH_MOUSE	110 kDa	0.88601	0.53192	15	9
Sortilin-related receptor OS=Mus musculus GN=Sorl1 PE=2 SV=3	SORL_MOUSE	247 kDa	0.24667	0.41847	12	20
Heterogeneous nuclear ribonucleoprotein U-like protein 2 OS=Mus musculus GN=Hnrnpul2 PE=1 SV=2	HNRL2_MOUSE	85 kDa	0.64332	0.92159	10	12
General vesicular transport factor p115 OS=Mus musculus GN=Uso1 PE=1 SV=2	USO1_MOUSE	107 kDa	0.73981	0.6629	12	11
Guanine nucleotide-binding protein subunit beta-5 OS=Mus musculus GN=Gnb5 PE=1 SV=1	GBB5_MOUSE	44 kDa	2.9463	3.5746	11	15
Short-wave-sensitive opsin 1 OS=Mus musculus GN=Opn1sw PE=1 SV=1	OPSB_MOUSE	39 kDa	1.7698	2.3464	4	6
Structural maintenance of chromosomes protein 1A OS=Bos taurus GN=SMC1A PE=1 SV=1	SMC1A_BOVIN (+1)	143 kDa	0.52895	0.42363	13	11
UPF0606 protein KIAA1549 OS=Mus musculus GN=Kiaa1549 PE=1 SV=3	K1549_MOUSE	209 kDa	0.39121	0.28153	16	11
Splicing factor 3B subunit 3 OS=Bos taurus GN=SF3B3 PE=2 SV=1	SF3B3_BOVIN (+2)	136 kDa	0.47043	0.59929	12	14
Cell adhesion molecule 1 OS=Mus musculus GN=Cadm1 PE=1 SV=2	CADM1_MOUSE	50 kDa	1.8796	1.561	9	9
Potassium/sodium hyperpolarization-activated cyclic nucleotide-gated channel 1 OS=Mus musculus GN=Hcn1 PE=1 SV=1	HCN1_MOUSE	102 kDa	0.60039	0.92261	11	14
Staphylococcal nuclease domain-containing protein 1 OS=Mus musculus GN=Snd1 PE=1 SV=1	SND1_MOUSE	102 kDa	0.4769	0.87778	9	14
T-complex protein 1 subunit eta OS=Mus musculus GN=Cct7 PE=1 SV=1	TCPH_MOUSE	60 kDa	1.7857	1.9451	14	15
Glutamate dehydrogenase 1, mitochondrial OS=Mus musculus GN=Glud1 PE=1 SV=1	DHE3_MOUSE	61 kDa	1.9393	1.2038	15	11
Interleukin enhancer-binding factor 3 OS=Mus musculus GN=Ilf3 PE=1 SV=2	ILF3_MOUSE	96 kDa	0.73637	0.89104	13	11
Protein-arginine deiminase type-2 OS=Mus musculus GN=Padi2 PE=1 SV=2	PADI2_MOUSE	76 kDa	0.7787	1.61	9	15
Phosducin OS=Mus musculus GN=Pdc PE=2 SV=1	PHOS_MOUSE	28 kDa	5.9591	3.2045	9	8
Spectrin beta chain, non-erythrocytic 2 OS=Rattus norvegicus GN=Sptbn2 PE=1 SV=2	SPTN2_RAT	271 kDa	0.44074	0.37831	12	12
Triosephosphate isomerase OS=Mus musculus GN=Tpi1 PE=1 SV=4	TPIS_MOUSE	32 kDa	4.0574	4.8155	9	10
DnaJ homolog subfamily C member 13 OS=Homo sapiens GN=DNAJC13 PE=1 SV=5	DJC13_HUMAN	254 kDa	0.26958	0.24292	13	12
Guanine nucleotide-binding protein G(I)/G(S)/G(T) subunit beta-3 OS=Mus musculus GN=Gnb3 PE=1 SV=2	GBB3_MOUSE	37 kDa	3.4834	4.1384	12	12
Creatine kinase U-type, mitochondrial OS=Mus musculus GN=Ckmt1 PE=1 SV=1	KCRU_MOUSE	47 kDa	1.9151	1.9492	10	12
Protein transport protein Sec31A OS=Mus musculus GN=Sec31a PE=1 SV=2	SC31A_MOUSE	134 kDa	0.41597	0.46039	10	11
T-complex protein 1 subunit epsilon OS=Mus musculus GN=Cct5 PE=1 SV=1	TCPE_MOUSE	60 kDa	1.2097	1.3592	12	12
Annexin A1 OS=Mus musculus GN=Anxa1 PE=1 SV=2	ANXA1_MOUSE	39 kDa	2.665	4.0404	11	13
Brain acid soluble protein 1 OS=Mus musculus GN=Basp1 PE=1 SV=3	BASP1_MOUSE	22 kDa	4.8617	5.0462	6	7
Intraflagellar transport protein 172 homolog OS=Mus musculus GN=Ift172 PE=1 SV=1	IF172_MOUSE	198 kDa	0.35316	0.20677	14	10
Microtubule-associated protein 6 OS=Mus musculus GN=Map6 PE=1 SV=2	MAP6_MOUSE	96 kDa	0.88762	0.6597	13	11
Sodium/potassium/calcium exchanger 1 OS=Rattus norvegicus GN=Slc24a1 PE=2 SV=1	NCKX1_RAT	130 kDa	0.21857	0.29292	4	6
60S ribosomal protein L7 OS=Mus musculus GN=Rpl7 PE=2 SV=2	RL7_MOUSE	31 kDa	3.7372	2.2521	11	9
Diacylglycerol kinase epsilon OS=Mus musculus GN=Dgke PE=2 SV=1	DGKE_MOUSE	64 kDa	2.0351	1.4829	13	11
Dynamin-1-like protein OS=Rattus norvegicus GN=Dnm1l PE=1 SV=1	DNM1L_RAT	84 kDa	0.44353	0.99131	8	14
Importin-7 OS=Mus musculus GN=Ipo7 PE=1 SV=2	IPO7_MOUSE	119 kDa	0.50421	0.76463	11	14
AP-2 complex subunit alpha-1 OS=Mus musculus GN=Ap2a1 PE=1 SV=1	AP2A1_MOUSE	108 kDa	0.86345	1.0899	9	11
Heterogeneous nuclear ribonucleoprotein K OS=Homo sapiens GN=HNRNPK PE=1 SV=1	HNRPK_HUMAN (+5)	51 kDa	2.082	2.1093	11	12
Dihydrolipoyllysine-residue acetyltransferase component of pyruvate dehydrogenase complex, mitochondrial OS=Mus musculus GN=Dlat PE=1 SV=2	ODP2_MOUSE	68 kDa	1.3412	0.98701	11	10
60S ribosomal protein L5 OS=Mus musculus GN=Rpl5 PE=1 SV=3	RL5_MOUSE (+1)	34 kDa	4.8383	3.2525	9	9
Enhancer of mRNA-decapping protein 4 OS=Mus musculus GN=Edc4 PE=1 SV=2	EDC4_MOUSE	152 kDa	0.41372	0.39799	10	11
Tubulin beta-5 chain OS=Bos taurus GN=TUBB5 PE=2 SV=1	TBB5_BOVIN (+8)	50 kDa	24.397	30.562	5	5
Tenascin-R OS=Mus musculus GN=Tnr PE=1 SV=2	TENR_MOUSE	150 kDa	0.58996	0.3776	13	10
V-type proton ATPase subunit H OS=Mus musculus GN=Atp6v1h PE=1 SV=1	VATH_MOUSE	56 kDa	1.2146	1.5496	9	13
Basigin OS=Mus musculus GN=Bsg PE=1 SV=2	BASI_MOUSE	42 kDa	2.0277	2.5721	9	9
Cytoskeleton-associated protein 4 OS=Mus musculus GN=Ckap4 PE=2 SV=2	CKAP4_MOUSE	64 kDa	1.0405	1.9556	10	15
Guanine nucleotide-binding protein G(T) subunit gamma-T1 OS=Mus musculus GN=Gngt1 PE=1 SV=3	GBG1_MOUSE	9 kDa	75.504	63.172	7	6
Protocadherin-15 OS=Mus musculus GN=Pcdh15 PE=1 SV=3	PCD15_MOUSE	215 kDa	0.34053	0.29083	14	13
Aspartate--tRNA ligase, cytoplasmic OS=Mus musculus GN=Dars PE=2 SV=2	SYDC_MOUSE	57 kDa	1.799	1.6093	13	13
Cytoplasmic dynein 1 light intermediate chain 1 OS=Mus musculus GN=Dync1li1 PE=1 SV=1	DC1L1_MOUSE	57 kDa	1.0197	1.3445	9	11
Importin subunit beta-1 OS=Mus musculus GN=Kpnb1 PE=1 SV=2	IMB1_MOUSE	97 kDa	0.9197	0.65367	10	10
Kinesin-like protein KIF1A OS=Mus musculus GN=Kif1a PE=1 SV=2	KIF1A_MOUSE	192 kDa	0.42856	0.23191	13	8
tRNA-splicing ligase RtcB homolog OS=Mus musculus GN=D10Wsu52e PE=2 SV=1	RTCB_MOUSE (+1)	55 kDa	1.3311	1.9055	12	11
Phosphoglucomutase-1 OS=Mus musculus GN=Pgm1 PE=1 SV=4	PGM1_MOUSE	61 kDa	1.6234	1.2013	14	11
Phosphatidylinositol 4-kinase alpha OS=Homo sapiens GN=PI4KA PE=1 SV=3	PI4KA_HUMAN	231 kDa	0.15173	0.26933	7	12
Methionine--tRNA ligase, cytoplasmic OS=Mus musculus GN=Mars PE=2 SV=1	SYMC_MOUSE	101 kDa	0.61153	0.42105	12	10
Eukaryotic translation initiation factor 3 subunit B OS=Mus musculus GN=Eif3b PE=1 SV=1	EIF3B_MOUSE	91 kDa	0.83095	0.65197	13	11
Golgi-specific brefeldin A-resistance guanine nucleotide exchange factor 1 OS=Cricetulus griseus GN=GBF1 PE=2 SV=1	GBF1_CRIGR	206 kDa	0.33647	0.24995	12	11
L-lactate dehydrogenase B chain OS=Mus musculus GN=Ldhb PE=1 SV=2	LDHB_MOUSE	37 kDa	2.6792	4.1933	8	13
NADH dehydrogenase [ubiquinone] flavoprotein 1, mitochondrial OS=Mus musculus GN=Ndufv1 PE=1 SV=1	NDUV1_MOUSE	51 kDa	2.213	1.524	12	10
26S proteasome non-ATPase regulatory subunit 2 OS=Mus musculus GN=Psmd2 PE=1 SV=1	PSMD2_MOUSE	100 kDa	0.70293	0.50465	11	9
Cytochrome b-c1 complex subunit 1, mitochondrial OS=Mus musculus GN=Uqcrc1 PE=1 SV=2	QCR1_MOUSE	53 kDa	2.2327	1.4442	13	10
Retinoschisin OS=Mus musculus GN=Rs1 PE=1 SV=1	XLRS1_MOUSE	26 kDa	3.1686	4.0795	7	9
Elongator complex protein 1 OS=Mus musculus GN=Ikbkap PE=2 SV=2	ELP1_MOUSE	150 kDa	0.50457	0.40408	14	12
Glucose-6-phosphate 1-dehydrogenase X OS=Mus musculus GN=G6pdx PE=1 SV=3	G6PD1_MOUSE	59 kDa	1.3134	1.5247	11	14
6-phosphofructokinase, muscle type OS=Mus musculus GN=Pfkm PE=1 SV=3	K6PF_MOUSE	85 kDa	0.95929	1.0359	12	13
Phosphoribosylformylglycinamidine synthase OS=Mus musculus GN=Pfas PE=2 SV=1	PUR4_MOUSE	145 kDa	0.30091	0.44583	7	12
Synaptosomal-associated protein 25 OS=Bos taurus GN=SNAP25 PE=1 SV=1	SNP25_BOVIN (+6)	23 kDa	4.457	6.7231	10	14
Tudor domain-containing protein 7 OS=Mus musculus GN=Tdrd7 PE=1 SV=1	TDRD7_MOUSE	122 kDa	0.56248	0.37463	13	9
Vesicular glutamate transporter 1 OS=Mus musculus GN=Slc17a7 PE=2 SV=2	VGLU1_MOUSE (+1)	62 kDa	1.1618	1.729	7	9
Structural maintenance of chromosomes protein 3 OS=Bos taurus GN=SMC3 PE=1 SV=1	SMC3_BOVIN (+3)	142 kDa	0.38899	0.39944	10	12
Ubiquitin carboxyl-terminal hydrolase 5 OS=Mus musculus GN=Usp5 PE=1 SV=1	UBP5_MOUSE	96 kDa	0.46899	0.66393	8	12
14-3-3 protein epsilon OS=Bos taurus GN=YWHAE PE=2 SV=1	1433E_BOVIN (+4)	29 kDa	4.204	2.8479	12	11
ATP-binding cassette sub-family A member 8-B OS=Mus musculus GN=Abca8b PE=2 SV=2	ABC8B_MOUSE	183 kDa	0.38259	0.32414	12	10
Apoptotic chromatin condensation inducer in the nucleus OS=Mus musculus GN=Acin1 PE=1 SV=3	ACINU_MOUSE	151 kDa	0.44518	0.42606	12	10
Synaptic vesicle glycoprotein 2A OS=Mus musculus GN=Sv2a PE=1 SV=1	SV2A_MOUSE	83 kDa	0.67497	0.78402	11	10
T-complex protein 1 subunit zeta OS=Mus musculus GN=Cct6a PE=1 SV=3	TCPZ_MOUSE	58 kDa	0.90333	1.1976	8	11
Tumor necrosis factor alpha-induced protein 3 OS=Mus musculus GN=Tnfaip3 PE=1 SV=2	TNAP3_MOUSE	88 kDa	0.46826	0.88852	8	13
Protein bassoon OS=Mus musculus GN=Bsn PE=1 SV=4	BSN_MOUSE	419 kDa	0.108	0.079224	11	7
AP-1 complex subunit beta-1 OS=Mus musculus GN=Ap1b1 PE=1 SV=2	AP1B1_MOUSE	104 kDa	1.7948	1.2828	12	8
Citrate synthase, mitochondrial OS=Mus musculus GN=Cs PE=1 SV=1	CISY_MOUSE	52 kDa	1.7842	0.98788	11	9
Solute carrier family 2, facilitated glucose transporter member 1 OS=Oryctolagus cuniculus GN=SLC2A1 PE=2 SV=1	GTR1_RABIT	54 kDa	1.0778	1.3053	7	7
NADP-dependent malic enzyme OS=Mus musculus GN=Me1 PE=1 SV=2	MAOX_MOUSE	64 kDa	0.8784	1.1422	9	13
Monocarboxylate transporter 1 OS=Mus musculus GN=Slc16a1 PE=1 SV=1	MOT1_MOUSE	53 kDa	1.188	1.6404	8	8
Voltage-dependent anion-selective channel protein 2 OS=Mus musculus GN=Vdac2 PE=1 SV=2	VDAC2_MOUSE	32 kDa	2.3688	3.4011	8	12
Guanine nucleotide-binding protein G(i) subunit alpha-2 OS=Mus musculus GN=Gnai2 PE=1 SV=5	GNAI2_MOUSE	40 kDa	3.4803	3.5523	9	12
Neurexin-3 OS=Homo sapiens GN=NRXN3 PE=1 SV=4	NRX3A_HUMAN	181 kDa	0.30131	0.32957	10	11
Glycogen phosphorylase, brain form OS=Mus musculus GN=Pygb PE=1 SV=3	PYGB_MOUSE	97 kDa	1.1895	1.1341	10	10
Ras-related protein Rab-1A OS=Canis familiaris GN=RAB1A PE=1 SV=3	RAB1A_CANFA (+3)	23 kDa	3.8025	4.9718	8	9
Sarcolemmal membrane-associated protein OS=Mus musculus GN=Slmap PE=1 SV=2	SLMAP_MOUSE	97 kDa	0.25805	1.2902	5	15
Golgin subfamily A member 2 OS=Mus musculus GN=Golga2 PE=1 SV=3	GOGA2_MOUSE	113 kDa	0.573	0.47605	11	9
Eukaryotic initiation factor 4A-I OS=Bos taurus GN=EIF4A1 PE=2 SV=1	IF4A1_BOVIN (+3)	46 kDa	2.2255	1.1326	12	7
Keratin, type I cytoskeletal 14 OS=Homo sapiens GN=KRT14 PE=1 SV=4	K1C14_HUMAN	52 kDa	2.7369	2.0782	12	10
Cytoplasmic FMR1-interacting protein 2 OS=Mus musculus GN=Cyfip2 PE=1 SV=2	CYFP2_MOUSE (+1)	146 kDa	0.38048	0.26079	9	8
26S proteasome non-ATPase regulatory subunit 1 OS=Mus musculus GN=Psmd1 PE=1 SV=1	PSMD1_MOUSE	106 kDa	0.57844	0.47549	10	10
Sodium- and chloride-dependent GABA transporter 1 OS=Mus musculus GN=Slc6a1 PE=1 SV=2	SC6A1_MOUSE (+1)	67 kDa	0.9887	0.93618	8	8
ATP-binding cassette sub-family B member 7, mitochondrial OS=Mus musculus GN=Abcb7 PE=1 SV=3	ABCB7_MOUSE	83 kDa	0.76637	0.78402	10	9
Annexin A7 OS=Mus musculus GN=Anxa7 PE=2 SV=2	ANXA7_MOUSE	50 kDa	1.5128	1.6739	9	10
Bardet-Biedl syndrome 5 protein homolog OS=Mus musculus GN=Bbs5 PE=2 SV=1	BBS5_MOUSE	39 kDa	1.7698	2.0058	7	9
Erlin-2 OS=Mus musculus GN=Erlin2 PE=1 SV=1	ERLN2_MOUSE	38 kDa	2.9505	1.45	10	7
Protein furry homolog-like OS=Homo sapiens GN=FRYL PE=1 SV=2	FRYL_HUMAN	340 kDa	0.18769	0.097866	11	7
Protein disulfide-isomerase OS=Mus musculus GN=P4hb PE=1 SV=2	PDIA1_MOUSE	57 kDa	0.68007	1.0547	9	9
Long-chain fatty acid transport protein 1 OS=Mus musculus GN=Slc27a1 PE=1 SV=1	S27A1_MOUSE	71 kDa	0.78494	1.5098	8	15
14-3-3 protein zeta/delta OS=Mus musculus GN=Ywhaz PE=1 SV=1	1433Z_MOUSE (+1)	28 kDa	3.7034	4.2419	7	10
ATP-binding cassette sub-family A member 8-A OS=Mus musculus GN=Abca8a PE=2 SV=2	ABC8A_MOUSE	184 kDa	0.42389	0.3228	14	11
Amphiphysin OS=Mus musculus GN=Amph PE=1 SV=1	AMPH_MOUSE	75 kDa	1.0557	0.69898	8	7
Excitatory amino acid transporter 2 OS=Mus musculus GN=Slc1a2 PE=1 SV=1	EAA2_MOUSE	62 kDa	1.4187	1.3523	9	8
C-Jun-amino-terminal kinase-interacting protein 4 OS=Mus musculus GN=Spag9 PE=1 SV=2	JIP4_MOUSE	146 kDa	0.37813	0.25966	9	8
Kinesin-like protein KIF21A OS=Mus musculus GN=Kif21a PE=1 SV=2	KI21A_MOUSE	187 kDa	0.29087	0.21965	9	8
Matrin-3 OS=Mus musculus GN=Matr3 PE=1 SV=1	MATR3_MOUSE	95 kDa	0.65431	0.62536	8	9
Myoferlin OS=Mus musculus GN=Myof PE=1 SV=2	MYOF_MOUSE	233 kDa	0.13495	0.28181	6	12
Peptidyl-prolyl cis-trans isomerase A OS=Mus musculus GN=Ppia PE=1 SV=2	PPIA_MOUSE	18 kDa	6.2992	5.8977	9	10
40S ribosomal protein SA OS=Bos taurus GN=RPSA PE=2 SV=4	RSSA_BOVIN (+6)	33 kDa	2.0254	2.5318	9	10
Cytoplasmic aconitate hydratase OS=Mus musculus GN=Aco1 PE=1 SV=3	ACOC_MOUSE	98 kDa	0.21751	0.60064	4	11
Annexin A5 OS=Mus musculus GN=Anxa5 PE=1 SV=1	ANXA5_MOUSE	36 kDa	1.8138	2.8663	9	12
Catenin alpha-1 OS=Mus musculus GN=Ctnna1 PE=1 SV=1	CTNA1_MOUSE	100 kDa	0.52866	0.62942	8	11
ER membrane protein complex subunit 1 OS=Mus musculus GN=Emc1 PE=1 SV=1	EMC1_MOUSE	112 kDa	0.43495	0.67051	9	12
cAMP-dependent protein kinase type II-alpha regulatory subunit OS=Mus musculus GN=Prkar2a PE=1 SV=2	KAP2_MOUSE	45 kDa	1.5736	1.5039	9	9
Calcium/calmodulin-dependent protein kinase type II subunit delta OS=Homo sapiens GN=CAMK2D PE=1 SV=3	KCC2D_HUMAN (+3)	56 kDa	1.2963	1.0699	8	8
Neurofascin OS=Mus musculus GN=Nfasc PE=1 SV=1	NFASC_MOUSE	138 kDa	0.40182	0.52731	11	12
Splicing factor 3B subunit 1 OS=Homo sapiens GN=SF3B1 PE=1 SV=3	SF3B1_HUMAN (+1)	146 kDa	0.30024	0.46844	8	11
Stress-induced-phosphoprotein 1 OS=Mus musculus GN=Stip1 PE=1 SV=1	STIP1_MOUSE	63 kDa	1.2249	1.0126	10	9
Putative tyrosine-protein phosphatase auxilin OS=Mus musculus GN=Dnajc6 PE=2 SV=2	AUXI_MOUSE	102 kDa	0.39581	0.57287	7	9
Cadherin-related family member 1 OS=Mus musculus GN=Cdhr1 PE=1 SV=1	CDHR1_MOUSE	94 kDa	0.66073	0.67524	12	12
Malate dehydrogenase, cytoplasmic OS=Mus musculus GN=Mdh1 PE=1 SV=3	MDHC_MOUSE (+1)	37 kDa	2.2833	2.5961	7	8
Tyrosine-protein phosphatase non-receptor type 23 OS=Mus musculus GN=Ptpn23 PE=1 SV=2	PTN23_MOUSE	185 kDa	0.39968	0.29975	12	10
Ras-related protein Rab-3A OS=Bos taurus GN=RAB3A PE=1 SV=3	RAB3A_BOVIN (+5)	25 kDa	6.7609	5.5849	7	8
Dolichyl-diphosphooligosaccharide--protein glycosyltransferase subunit STT3B OS=Mus musculus GN=Stt3b PE=1 SV=2	STT3B_MOUSE	93 kDa	0.61795	0.55211	8	9
Phosphatidate cytidylyltransferase 1 OS=Mus musculus GN=Cds1 PE=1 SV=2	CDS1_MOUSE	53 kDa	1.0082	0.9632	6	6
Ankyrin repeat domain-containing protein 17 OS=Mus musculus GN=Ankrd17 PE=1 SV=2	ANR17_MOUSE	274 kDa	0.23564	0.19886	11	12
Brefeldin A-inhibited guanine nucleotide-exchange protein 2 OS=Mus musculus GN=Arfgef2 PE=1 SV=1	BIG2_MOUSE	202 kDa	0.36298	0.30969	10	11
CLIP-associating protein 1 OS=Mus musculus GN=Clasp1 PE=1 SV=2	CLAP1_MOUSE	169 kDa	0.49145	0.42122	11	9
Guanine nucleotide-binding protein G(t) subunit alpha-2 OS=Mus musculus GN=Gnat2 PE=2 SV=2	GNAT2_MOUSE	40 kDa	6.2703	7.1068	7	8
Isocitrate dehydrogenase [NADP] cytoplasmic OS=Mus musculus GN=Idh1 PE=1 SV=2	IDHC_MOUSE	47 kDa	0.8579	1.462	7	10
Mitochondrial Rho GTPase 2 OS=Mus musculus GN=Rhot2 PE=2 SV=1	MIRO2_MOUSE	69 kDa	1.2357	1.1811	8	8
AT-hook-containing transcription factor OS=Mus musculus GN=Akna PE=2 SV=1	AKNA_MOUSE	153 kDa	0.46425	0.31871	13	10
Eukaryotic translation initiation factor 4 gamma 1 OS=Mus musculus GN=Eif4g1 PE=1 SV=1	IF4G1_MOUSE	176 kDa	0.44566	0.29545	11	7
Alpha-mannosidase 2x OS=Mus musculus GN=Man2a2 PE=2 SV=2	MA2A2_MOUSE	131 kDa	0.45779	0.29133	10	7
Myelin expression factor 2 OS=Mus musculus GN=Myef2 PE=1 SV=1	MYEF2_MOUSE	63 kDa	0.7422	1.0014	8	11
60S ribosomal protein L7a OS=Homo sapiens GN=RPL7A PE=1 SV=2	RL7A_HUMAN (+3)	30 kDa	2.5702	2.7375	9	10
Lysine--tRNA ligase OS=Mus musculus GN=Kars PE=1 SV=1	SYK_MOUSE	68 kDa	0.7533	0.71963	8	8
Vesicular inhibitory amino acid transporter OS=Mus musculus GN=Slc32a1 PE=1 SV=3	VIAAT_MOUSE	57 kDa	1.0865	0.9535	7	7
IQ motif and SEC7 domain-containing protein 3 OS=Mus musculus GN=Iqsec3 PE=1 SV=1	IQEC3_MOUSE	129 kDa	0.43155	0.29479	11	7
PRA1 family protein 3 OS=Mus musculus GN=Arl6ip5 PE=1 SV=2	PRAF3_MOUSE	22 kDa	4.1085	3.1314	6	6
40S ribosomal protein S3 OS=Canis familiaris GN=RPS3 PE=1 SV=1	RS3_CANFA (+2)	27 kDa	3.6094	3.131	9	9
Succinyl-CoA:3-ketoacid coenzyme A transferase 1, mitochondrial OS=Mus musculus GN=Oxct1 PE=1 SV=1	SCOT1_MOUSE	56 kDa	0.77383	0.82187	5	7
Transcription intermediary factor 1-beta OS=Mus musculus GN=Trim28 PE=1 SV=3	TIF1B_MOUSE	89 kDa	0.7028	0.77198	10	12
Cathepsin D OS=Mus musculus GN=Ctsd PE=1 SV=1	CATD_MOUSE	45 kDa	1.224	1.0583	9	7
Cyclic nucleotide-gated cation channel alpha-3 OS=Mus musculus GN=Cnga3 PE=1 SV=2	CNGA3_MOUSE	73 kDa	2.1489	1.2485	10	7
Elongation factor 1-gamma OS=Mus musculus GN=Eef1g PE=1 SV=3	EF1G_MOUSE	50 kDa	0.97408	0.84063	8	6
Leucyl-cystinyl aminopeptidase OS=Mus musculus GN=Lnpep PE=1 SV=1	LCAP_MOUSE	117 kDa	0.30962	0.49199	7	10
Lactadherin OS=Mus musculus GN=Mfge8 PE=1 SV=3	MFGM_MOUSE	51 kDa	0.8569	1.7297	8	11
Meckelin OS=Mus musculus GN=Tmem67 PE=1 SV=2	MKS3_MOUSE	112 kDa	0.58385	0.37851	11	8
60S ribosomal protein L6 OS=Mus musculus GN=Rpl6 PE=1 SV=3	RL6_MOUSE	34 kDa	2.1562	2.4608	7	8
Splicing factor, proline- and glutamine-rich OS=Mus musculus GN=Sfpq PE=1 SV=1	SFPQ_MOUSE	75 kDa	0.78739	0.58204	9	8
Transaldolase OS=Mus musculus GN=Taldo1 PE=1 SV=2	TALDO_MOUSE	37 kDa	1.5392	2.1121	8	7
Arrestin-C OS=Mus musculus GN=Arr3 PE=1 SV=1	ARRC_MOUSE	42 kDa	2.2411	1.4027	10	8
Carbonic anhydrase 2 OS=Mus musculus GN=Ca2 PE=1 SV=4	CAH2_MOUSE	29 kDa	2.4069	3.0406	7	8
Centrosomal protein of 120 kDa OS=Mus musculus GN=Cep120 PE=1 SV=1	CE120_MOUSE	113 kDa	0.46561	0.40923	9	10
Eukaryotic translation initiation factor 3 subunit C OS=Mus musculus GN=Eif3c PE=1 SV=1	EIF3C_MOUSE	106 kDa	0.38315	0.44626	6	10
Rab GDP dissociation inhibitor beta OS=Mus musculus GN=Gdi2 PE=1 SV=1	GDIB_MOUSE (+1)	51 kDa	1.3751	2.5787	8	9
Lactoylglutathione lyase OS=Mus musculus GN=Glo1 PE=1 SV=3	LGUL_MOUSE	21 kDa	3.1007	2.9121	7	7
NADPH--cytochrome P450 reductase OS=Mus musculus GN=Por PE=1 SV=2	NCPR_MOUSE	77 kDa	0.37954	0.97653	6	13
Poly(rC)-binding protein 3 OS=Homo sapiens GN=PCBP3 PE=2 SV=2	PCBP3_HUMAN (+1)	39 kDa	1.3121	2.4729	8	10
CAD protein OS=Mesocricetus auratus GN=CAD PE=1 SV=4	PYR1_MESAU	243 kDa	0.17409	0.10945	9	5
40S ribosomal protein S8 OS=Bos taurus GN=RPS8 PE=2 SV=3	RS8_BOVIN (+4)	24 kDa	2.7635	3.6228	7	7
Phosphatidylinositide phosphatase SAC1 OS=Mus musculus GN=Sacm1l PE=2 SV=1	SAC1_MOUSE	67 kDa	0.90478	1.0905	9	11
Alpha-centractin OS=Canis familiaris GN=ACTR1A PE=2 SV=1	ACTZ_CANFA (+4)	43 kDa	1.1911	1.1286	7	6
Catenin beta-1 OS=Rattus norvegicus GN=Ctnnb1 PE=1 SV=1	CTNB1_RAT	85 kDa	0.48617	0.66419	8	12
Eukaryotic translation initiation factor 4 gamma 2 OS=Mus musculus GN=Eif4g2 PE=1 SV=2	IF4G2_MOUSE	102 kDa	0.47868	0.27019	10	6
Alpha-soluble NSF attachment protein OS=Mus musculus GN=Napa PE=1 SV=1	SNAA_MOUSE	33 kDa	1.4734	3.2021	7	12
Phenylalanine--tRNA ligase alpha subunit OS=Mus musculus GN=Farsa PE=2 SV=1	SYFA_MOUSE	58 kDa	0.84611	1.122	7	10
Synapsin-1 OS=Mus musculus GN=Syn1 PE=1 SV=2	SYN1_MOUSE	74 kDa	0.62325	0.89097	8	10
Synaptophysin OS=Rattus norvegicus GN=Syp PE=1 SV=1	SYPH_RAT	33 kDa	1.788	1.7099	5	6
Acetyl-CoA acetyltransferase, mitochondrial OS=Mus musculus GN=Acat1 PE=1 SV=1	THIL_MOUSE	45 kDa	1.4967	0.86163	9	6
Usherin OS=Mus musculus GN=Ush2A PE=1 SV=2	USH2A_MOUSE	570 kDa	0.066585	0.069585	8	8
Integrin alpha-M OS=Mus musculus GN=Itgam PE=1 SV=2	ITAM_MOUSE	127 kDa	0.22341	0.67562	5	13
Insulin-degrading enzyme OS=Mus musculus GN=Ide PE=1 SV=1	IDE_MOUSE	118 kDa	0.47987	0.055555	9	1
Acyl-CoA dehydrogenase family member 9, mitochondrial OS=Mus musculus GN=Acad9 PE=2 SV=2	ACAD9_MOUSE	69 kDa	1.1902	0.35541	12	5
Coatomer subunit gamma-1 OS=Mus musculus GN=Copg1 PE=2 SV=1	COPG1_MOUSE	98 kDa	0.50466	0.39855	8	8
Probable ATP-dependent RNA helicase DDX6 OS=Mus musculus GN=Ddx6 PE=2 SV=1	DDX6_MOUSE	54 kDa	1.0688	0.84867	8	7
Soluble lamin-associated protein of 75 kDa OS=Mus musculus GN=Fam169a PE=1 SV=3	F169A_MOUSE	73 kDa	0.51604	1.1003	5	11
Translational activator GCN1 OS=Homo sapiens GN=GCN1L1 PE=1 SV=6	GCN1L_HUMAN	293 kDa	0.13147	0.13732	9	8
Neuronal membrane glycoprotein M6-a OS=Mus musculus GN=Gpm6a PE=1 SV=1	GPM6A_MOUSE	31 kDa	2.3903	2.2854	6	8
Heterogeneous nuclear ribonucleoprotein R OS=Homo sapiens GN=HNRNPR PE=1 SV=1	HNRPR_HUMAN	71 kDa	0.53394	0.80777	7	10
Unconventional myosin-VI OS=Homo sapiens GN=MYO6 PE=1 SV=4	MYO6_HUMAN	150 kDa	1.5341	1.7381	6	8
40S ribosomal protein S3a OS=Rattus norvegicus GN=Rps3a PE=1 SV=2	RS3A_RAT	30 kDa	2.1055	2.4048	8	10
Palmitoyltransferase ZDHHC17 OS=Homo sapiens GN=ZDHHC17 PE=1 SV=2	ZDH17_HUMAN (+1)	73 kDa	0.88698	0.85057	9	9
C-terminal-binding protein 2 OS=Bos taurus GN=CTBP2 PE=1 SV=1	CTBP2_BOVIN (+3)	49 kDa	1.4301	1.0554	9	8
Mitochondrial 2-oxoglutarate/malate carrier protein OS=Mus musculus GN=Slc25a11 PE=1 SV=3	M2OM_MOUSE	34 kDa	2.0995	1.6521	8	6
Ras-related protein Rab-3C OS=Mus musculus GN=Rab3c PE=1 SV=1	RAB3C_MOUSE (+1)	26 kDa	2.5181	2.9723	6	7
60S ribosomal protein L15 OS=Bos taurus GN=RPL15 PE=2 SV=3	RL15_BOVIN (+6)	24 kDa	2.7847	3.3051	5	6
Alpha-adducin OS=Mus musculus GN=Add1 PE=1 SV=2	ADDA_MOUSE	81 kDa	0.67318	0.59597	9	11
Bardet-Biedl syndrome 1 protein OS=Homo sapiens GN=BBS1 PE=1 SV=1	BBS1_HUMAN	65 kDa	0.87381	0.75504	8	8
Cytochrome c oxidase subunit 4 isoform 1, mitochondrial OS=Mus musculus GN=Cox4i1 PE=1 SV=2	COX41_MOUSE	20 kDa	5.3524	2.4787	7	6
Cytoplasmic dynein 1 intermediate chain 2 OS=Mus musculus GN=Dync1i2 PE=2 SV=1	DC1I2_MOUSE	68 kDa	0.81245	0.65241	8	8
4-aminobutyrate aminotransferase, mitochondrial OS=Mus musculus GN=Abat PE=1 SV=1	GABT_MOUSE	56 kDa	0.93265	0.89173	8	7
Phosphofurin acidic cluster sorting protein 1 OS=Mus musculus GN=Pacs1 PE=1 SV=2	PACS1_MOUSE	105 kDa	0.42521	0.22736	8	5
Intersectin-1 OS=Mus musculus GN=Itsn1 PE=1 SV=2	ITSN1_MOUSE	194 kDa	0.12656	0.13809	6	6
Constitutive coactivator of PPAR-gamma-like protein 2 OS=Mus musculus GN=Fam120c PE=2 SV=3	F120C_MOUSE	120 kDa	0.40294	0.35084	7	6
Protein kinase C beta type OS=Bos taurus GN=PRKCB PE=2 SV=4	KPCB_BOVIN (+2)	77 kDa	1.2937	1.5917	8	8
Platelet-activating factor acetylhydrolase IB subunit alpha OS=Felis catus GN=PAFAH1B1 PE=2 SV=1	LIS1_FELCA (+3)	47 kDa	0.95554	1.5757	8	9
Myb-binding protein 1A OS=Mus musculus GN=Mybbp1a PE=1 SV=2	MBB1A_MOUSE	152 kDa	0.38768	0.24807	9	8
Neural cell adhesion molecule 1 OS=Rattus norvegicus GN=Ncam1 PE=1 SV=1	NCAM1_RAT	95 kDa	4.8962	5.1491	3	4
NADH dehydrogenase [ubiquinone] iron-sulfur protein 2, mitochondrial OS=Mus musculus GN=Ndufs2 PE=1 SV=1	NDUS2_MOUSE	53 kDa	1.314	0.62909	10	7
Sodium- and chloride-dependent GABA transporter 3 OS=Mus musculus GN=Slc6a11 PE=1 SV=2	S6A11_MOUSE	70 kDa	0.72674	0.57416	8	5
Phenylalanine--tRNA ligase beta subunit OS=Mus musculus GN=Farsb PE=2 SV=2	SYFB_MOUSE	66 kDa	0.78815	0.88507	9	9
Threonine--tRNA ligase, cytoplasmic OS=Mus musculus GN=Tars PE=1 SV=2	SYTC_MOUSE	83 kDa	0.3493	0.24551	6	4
Chondroitin sulfate proteoglycan 5 OS=Mus musculus GN=Cspg5 PE=1 SV=2	CSPG5_MOUSE	60 kDa	0.49696	1.3089	5	8
Inorganic pyrophosphatase OS=Mus musculus GN=Ppa1 PE=1 SV=1	IPYR_MOUSE	33 kDa	1.5708	2.357	7	9
Ras GTPase-activating-like protein IQGAP1 OS=Mus musculus GN=Iqgap1 PE=1 SV=2	IQGA1_MOUSE	189 kDa	0.073131	0.41492	3	13
Inward rectifier potassium channel 13 OS=Mus musculus GN=Kcnj13 PE=1 SV=1	IRK13_MOUSE	41 kDa	1.2562	1.4613	5	7
Keratin, type II cytoskeletal 6C OS=Homo sapiens GN=KRT6C PE=1 SV=3	K2C6C_HUMAN	60 kDa	1.7736	1.2371	10	5
RNA-binding protein Musashi homolog 1 OS=Mus musculus GN=Msi1 PE=1 SV=1	MSI1H_MOUSE (+1)	39 kDa	0.80321	1.8412	5	8
Pyruvate dehydrogenase E1 component subunit beta, mitochondrial OS=Mus musculus GN=Pdhb PE=1 SV=1	ODPB_MOUSE	39 kDa	1.3181	1.5361	6	8
Ribosome-binding protein 1 OS=Mus musculus GN=Rrbp1 PE=2 SV=2	RRBP1_MOUSE	173 kDa	0.31496	0.32634	10	12
Transmembrane 9 superfamily member 3 OS=Mus musculus GN=Tm9sf3 PE=1 SV=1	TM9S3_MOUSE	68 kDa	0.98171	0.78834	9	9
Transportin-1 OS=Bos taurus GN=TNPO1 PE=2 SV=2	TNPO1_BOVIN (+2)	102 kDa	0.31869	0.26934	6	4
Trinucleotide repeat-containing gene 6B protein OS=Mus musculus GN=Tnrc6b PE=2 SV=2	TNR6B_MOUSE	192 kDa	0.30219	0.10374	10	3
STE20-like serine/threonine-protein kinase OS=Mus musculus GN=Slk PE=1 SV=2	SLK_MOUSE	141 kDa	0.28014	0.26875	7	9
Ataxin-2-like protein OS=Mus musculus GN=Atxn2l PE=1 SV=1	ATX2L_MOUSE	111 kDa	0.33297	0.24824	8	7
AP-3 complex subunit delta-1 OS=Mus musculus GN=Ap3d1 PE=1 SV=1	AP3D1_MOUSE	135 kDa	0.12992	0.1747	4	6
Gephyrin OS=Homo sapiens GN=GPHN PE=1 SV=1	GEPH_HUMAN (+2)	80 kDa	0.52307	0.54688	8	7
Dolichyl-diphosphooligosaccharide--protein glycosyltransferase 48 kDa subunit OS=Mus musculus GN=Ddost PE=1 SV=2	OST48_MOUSE (+1)	49 kDa	0.80539	1.2747	6	9
Protein kinase C and casein kinase substrate in neurons protein 1 OS=Mus musculus GN=Pacsin1 PE=1 SV=1	PACN1_MOUSE	51 kDa	0.51865	0.83193	4	6
Peroxiredoxin-6 OS=Mus musculus GN=Prdx6 PE=1 SV=3	PRDX6_MOUSE	25 kDa	1.8639	2.2572	7	8
Recoverin OS=Mus musculus GN=Rcvrn PE=2 SV=2	RECO_MOUSE	23 kDa	3.2801	3.4488	7	8
Electrogenic sodium bicarbonate cotransporter 4 OS=Homo sapiens GN=SLC4A5 PE=2 SV=2	S4A5_HUMAN	126 kDa	0.28517	0.5821	6	9
Probable cation-transporting ATPase 13A1 OS=Mus musculus GN=Atp13a1 PE=1 SV=2	AT131_MOUSE	132 kDa	0.24766	0.4014	7	10
6-phosphogluconate dehydrogenase, decarboxylating OS=Mus musculus GN=Pgd PE=2 SV=3	6PGD_MOUSE	53 kDa	0.65085	0.78387	6	7
ATP synthase subunit gamma, mitochondrial OS=Mus musculus GN=Atp5c1 PE=1 SV=1	ATPG_MOUSE	33 kDa	1.6328	1.7402	7	7
Elongation factor Tu, mitochondrial OS=Mus musculus GN=Tufm PE=1 SV=1	EFTU_MOUSE	50 kDa	1.101	0.76565	7	6
Eukaryotic peptide chain release factor GTP-binding subunit ERF3A OS=Mus musculus GN=Gspt1 PE=1 SV=2	ERF3A_MOUSE	69 kDa	0.49006	0.35597	6	5
Cyclin-G-associated kinase OS=Mus musculus GN=Gak PE=1 SV=2	GAK_MOUSE	144 kDa	0.1978	0.23861	5	7
Solute carrier family 2, facilitated glucose transporter member 3 OS=Mus musculus GN=Slc2a3 PE=1 SV=1	GTR3_MOUSE	53 kDa	0.81659	0.61881	7	6
NADH dehydrogenase [ubiquinone] 1 alpha subcomplex subunit 10, mitochondrial OS=Mus musculus GN=Ndufa10 PE=1 SV=1	NDUAA_MOUSE	41 kDa	0.93618	1.0765	7	9
Radixin OS=Bos taurus GN=RDX PE=2 SV=1	RADI_BOVIN (+2)	69 kDa	1.411	3.7394	6	10
60S ribosomal protein L13 OS=Mus musculus GN=Rpl13 PE=2 SV=3	RL13_MOUSE (+1)	24 kDa	1.4093	0.94292	4	3
Sterile alpha and TIR motif-containing protein 1 OS=Mus musculus GN=Sarm1 PE=1 SV=1	SARM1_MOUSE	80 kDa	0.58276	0.35215	8	7
Syntaxin-3 OS=Homo sapiens GN=STX3 PE=1 SV=3	STX3_HUMAN (+2)	33 kDa	1.6304	2.3018	6	8
Mitochondrial import receptor subunit TOM70 OS=Mus musculus GN=Tomm70a PE=1 SV=2	TOM70_MOUSE	68 kDa	0.49859	0.47628	6	5
Trypsin OS=Sus scrofa PE=1 SV=1	TRYP_PIG	24 kDa	1.8787	1.3394	4	4
Pyruvate carboxylase, mitochondrial OS=Mus musculus GN=Pc PE=1 SV=1	PYC_MOUSE	130 kDa	0.46123	0.15569	12	4
Protein transport protein Sec24C OS=Homo sapiens GN=SEC24C PE=1 SV=3	SC24C_HUMAN	118 kDa	0.40611	0.14131	7	4
5'-nucleotidase OS=Mus musculus GN=Nt5e PE=1 SV=2	5NTD_MOUSE	64 kDa	0.28013	0.84472	4	10
Probable ATP-dependent RNA helicase DDX17 OS=Homo sapiens GN=DDX17 PE=1 SV=2	DDX17_HUMAN (+1)	80 kDa	0.90983	1.3032	5	10
DnaJ homolog subfamily C member 11 OS=Mus musculus GN=Dnajc11 PE=2 SV=2	DJC11_MOUSE	63 kDa	0.748	0.38901	8	5
Disks large homolog 4 OS=Homo sapiens GN=DLG4 PE=1 SV=3	DLG4_HUMAN	80 kDa	0.46461	0.39393	7	6
PEX5-related protein OS=Mus musculus GN=Pex5l PE=1 SV=2	PEX5R_MOUSE	63 kDa	0.67464	0.92766	7	10
Peroxiredoxin-1 OS=Mus musculus GN=Prdx1 PE=1 SV=1	PRDX1_MOUSE	22 kDa	2.4502	3.3435	7	7
Sorting and assembly machinery component 50 homolog OS=Mus musculus GN=Samm50 PE=1 SV=1	SAM50_MOUSE	52 kDa	0.66889	0.5634	6	5
Ubiquitin carboxyl-terminal hydrolase 7 OS=Homo sapiens GN=USP7 PE=1 SV=2	UBP7_HUMAN	128 kDa	0.31055	0.3287	8	9
Inactive hydroxysteroid dehydrogenase-like protein 1 OS=Mus musculus GN=Hsdl1 PE=2 SV=1	HSDL1_MOUSE	37 kDa	1.5703	1.0856	7	7
Cytochrome c oxidase subunit 6C OS=Mus musculus GN=Cox6c PE=1 SV=3	COX6C_MOUSE	8 kDa	18.141	14.034	4	4
Glycine--tRNA ligase (Fragment) OS=Rattus norvegicus GN=Gars PE=1 SV=1	SYG_RAT	72 kDa	0.64066	0.33781	7	5
Arginine--tRNA ligase, cytoplasmic OS=Mus musculus GN=Rars PE=2 SV=2	SYRC_MOUSE	76 kDa	0.49483	0.43447	7	8
Kinesin-like protein KIF1B OS=Mus musculus GN=Kif1b PE=1 SV=2	KIF1B_MOUSE	204 kDa	0.17269	0.1661	4	5
Centrosomal protein POC5 OS=Mus musculus GN=Poc5 PE=1 SV=1	POC5_MOUSE	61 kDa	0.55898	0.63239	5	9
Fumarate hydratase, mitochondrial OS=Mus musculus GN=Fh PE=1 SV=3	FUMH_MOUSE	54 kDa	0.88584	0.53077	7	5
Keratin, type II cytoskeletal 5 OS=Homo sapiens GN=KRT5 PE=1 SV=3	K2C5_HUMAN	62 kDa	2.0905	1.4279	9	6
2-oxoglutarate dehydrogenase-like, mitochondrial OS=Homo sapiens GN=OGDHL PE=1 SV=3	OGDHL_HUMAN	114 kDa	0.72269	0.50521	7	6
60S acidic ribosomal protein P0 OS=Mus musculus GN=Rplp0 PE=1 SV=3	RLA0_MOUSE	34 kDa	1.5522	1.4986	6	6
Protein RUFY3 OS=Mus musculus GN=Rufy3 PE=1 SV=1	RUFY3_MOUSE (+1)	53 kDa	0.74218	0.87688	6	8
Sodium-coupled neutral amino acid transporter 3 OS=Mus musculus GN=Slc38a3 PE=1 SV=1	S38A3_MOUSE	56 kDa	0.7033	1.0809	5	6
Tubulin beta-4B chain OS=Bos taurus GN=TUBB4B PE=2 SV=1	TBB4B_BOVIN (+2)	50 kDa	23.376	28.181	4	4
Protein unc-119 homolog A OS=Mus musculus GN=Unc119 PE=1 SV=1	U119A_MOUSE	27 kDa	1.4978	2.021	6	7
ADP-ribosylation factor 1 OS=Bos taurus GN=ARF1 PE=1 SV=2	ARF1_BOVIN (+9)	21 kDa	2.3498	1.9494	5	5
ATP synthase subunit O, mitochondrial OS=Mus musculus GN=Atp5o PE=1 SV=1	ATPO_MOUSE	23 kDa	2.9192	1.9434	7	6
Tubulin beta-4A chain OS=Bos taurus GN=TUBB4A PE=2 SV=1	TBB4A_BOVIN (+3)	50 kDa	17.146	18.273	4	4
Vesicle-associated membrane protein 2 OS=Mus musculus GN=Vamp2 PE=1 SV=2	VAMP2_MOUSE (+1)	13 kDa	4.8264	4.803	4	6
Acylamino-acid-releasing enzyme OS=Mus musculus GN=Apeh PE=2 SV=3	APEH_MOUSE	82 kDa	0.35744	0.29985	6	6
WD repeat-containing protein 35 OS=Mus musculus GN=Wdr35 PE=2 SV=3	WDR35_MOUSE	134 kDa	0.35516	0.12436	8	4
Trifunctional enzyme subunit beta, mitochondrial OS=Mus musculus GN=Hadhb PE=1 SV=1	ECHB_MOUSE	51 kDa	0.85347	0.33698	7	3
Putative ATP-dependent RNA helicase DHX30 OS=Mus musculus GN=Dhx30 PE=2 SV=1	DHX30_MOUSE	137 kDa	0.29049	0.1219	8	4
Dihydropyrimidinase-related protein 4 OS=Mus musculus GN=Dpysl4 PE=1 SV=1	DPYL4_MOUSE	62 kDa	0.48049	0.22069	5	3
Phosphatidate cytidylyltransferase 2 OS=Mus musculus GN=Cds2 PE=1 SV=1	CDS2_MOUSE	51 kDa	0.76357	0.8173	5	5
Coronin-2B OS=Mus musculus GN=Coro2b PE=2 SV=2	COR2B_MOUSE	55 kDa	0.62654	0.45246	6	6
ATP-dependent RNA helicase DDX19A OS=Mus musculus GN=Ddx19a PE=2 SV=2	DD19A_MOUSE	54 kDa	0.98273	0.77085	6	6
Aspartyl aminopeptidase OS=Mus musculus GN=Dnpep PE=2 SV=2	DNPEP_MOUSE	52 kDa	0.83875	0.71562	6	6
GTP-binding nuclear protein Ran OS=Bos taurus GN=RAN PE=2 SV=3	RAN_BOVIN (+6)	24 kDa	2.4608	2.0549	8	7
Very-long-chain enoyl-CoA reductase OS=Mus musculus GN=Tecr PE=1 SV=1	TECR_MOUSE (+1)	36 kDa	1.3011	1.1138	7	7
Tubby-related protein 1 OS=Mus musculus GN=Tulp1 PE=1 SV=1	TULP1_MOUSE	60 kDa	0.63913	0.40915	8	5
116 kDa U5 small nuclear ribonucleoprotein component OS=Bos taurus GN=EFTUD2 PE=2 SV=1	U5S1_BOVIN	109 kDa	0.33211	0.25015	8	6
Asparagine--tRNA ligase, cytoplasmic OS=Mus musculus GN=Nars PE=1 SV=2	SYNC_MOUSE	64 kDa	0.46531	0.38178	5	4
Fatty aldehyde dehydrogenase OS=Mus musculus GN=Aldh3a2 PE=2 SV=2	AL3A2_MOUSE	54 kDa	0.40675	0.94978	4	8
Centrosomal protein of 164 kDa OS=Mus musculus GN=Cep164 PE=2 SV=2	CE164_MOUSE	163 kDa	0.21933	0.16597	8	6
Neuronal membrane glycoprotein M6-b OS=Mus musculus GN=Gpm6b PE=1 SV=2	GPM6B_MOUSE	36 kDa	1.2976	1.381	4	4
Nck-associated protein 1 OS=Homo sapiens GN=NCKAP1 PE=1 SV=1	NCKP1_HUMAN (+1)	129 kDa	0.30942	0.12944	8	4
Ubiquitin carboxyl-terminal hydrolase 10 OS=Mus musculus GN=Usp10 PE=1 SV=3	UBP10_MOUSE	87 kDa	0.43098	0.27995	8	5
Ankyrin-3 OS=Mus musculus GN=Ank3 PE=1 SV=1	ANK3_MOUSE	214 kDa	0.23364	0.15708	6	5
Myc box-dependent-interacting protein 1 OS=Mus musculus GN=Bin1 PE=1 SV=1	BIN1_MOUSE (+1)	64 kDa	0.6589	0.44029	7	5
Adenylyl cyclase-associated protein 1 OS=Mus musculus GN=Cap1 PE=1 SV=4	CAP1_MOUSE	52 kDa	0.67376	0.72619	5	8
Prohibitin OS=Mus musculus GN=Phb PE=1 SV=1	PHB_MOUSE (+1)	30 kDa	1.2813	1.0718	6	5
Splicing factor 3A subunit 1 OS=Mus musculus GN=Sf3a1 PE=1 SV=1	SF3A1_MOUSE	89 kDa	0.37195	0.31291	5	4
Wolframin OS=Mus musculus GN=Wfs1 PE=1 SV=1	WFS1_MOUSE	101 kDa	0.44896	0.31016	9	6
Tectonin beta-propeller repeat-containing protein 1 OS=Mus musculus GN=Tecpr1 PE=2 SV=1	TCPR1_MOUSE	130 kDa	0.16242	0.35106	5	9
Plasma membrane calcium-transporting ATPase 3 OS=Rattus norvegicus GN=Atp2b3 PE=2 SV=2	AT2B3_RAT	139 kDa	1.0176	1.2622	8	7
Pre-mRNA-processing factor 19 OS=Mus musculus GN=Prpf19 PE=2 SV=1	PRP19_MOUSE (+1)	55 kDa	0.40195	1.0043	5	7
Cullin-5 OS=Mus musculus GN=Cul5 PE=1 SV=3	CUL5_MOUSE	91 kDa	0.4523	0.10936	7	2
Alcohol dehydrogenase class-3 OS=Mus musculus GN=Adh5 PE=1 SV=3	ADHX_MOUSE	40 kDa	1.3363	1.52	8	9
Cleft lip and palate transmembrane protein 1 homolog OS=Mus musculus GN=Clptm1 PE=1 SV=1	CLPT1_MOUSE	75 kDa	0.55388	0.75414	6	8
Leukotriene A-4 hydrolase OS=Mus musculus GN=Lta4h PE=1 SV=4	LKHA4_MOUSE	69 kDa	0.73806	0.29893	7	4
Serine/threonine-protein phosphatase 2B catalytic subunit beta isoform OS=Mus musculus GN=Ppp3cb PE=2 SV=2	PP2BB_MOUSE (+1)	59 kDa	0.50517	0.48636	5	6
60S ribosomal protein L27 OS=Bos taurus GN=RPL27 PE=2 SV=2	RL27_BOVIN (+7)	16 kDa	4.7537	3.8597	5	4
40S ribosomal protein S2 OS=Mus musculus GN=Rps2 PE=1 SV=3	RS2_MOUSE (+1)	31 kDa	1.377	1.0124	6	5
Sodium bicarbonate cotransporter 3 OS=Mus musculus GN=Slc4a7 PE=1 SV=2	S4A7_MOUSE	117 kDa	0.63206	0.36222	9	4
Exportin-5 OS=Mus musculus GN=Xpo5 PE=2 SV=1	XPO5_MOUSE	137 kDa	0.18004	0.30455	4	7
3-hydroxyisobutyrate dehydrogenase, mitochondrial OS=Mus musculus GN=Hibadh PE=2 SV=1	3HIDH_MOUSE	35 kDa	1.0388	0.73764	6	4
Heterogeneous nuclear ribonucleoprotein L-like OS=Mus musculus GN=Hnrpll PE=1 SV=3	HNRLL_MOUSE	64 kDa	0.66342	0.51151	8	6
Contactin-1 OS=Mus musculus GN=Cntn1 PE=1 SV=1	CNTN1_MOUSE	113 kDa	0.18756	0.2409	5	7
ATP-binding cassette sub-family F member 1 OS=Mus musculus GN=Abcf1 PE=1 SV=1	ABCF1_MOUSE	95 kDa	0.43271	0.17723	8	4
Alpha-1,3/1,6-mannosyltransferase ALG2 OS=Mus musculus GN=Alg2 PE=2 SV=2	ALG2_MOUSE	47 kDa	0.55705	1.1111	4	9
Secretory carrier-associated membrane protein 5 OS=Mus musculus GN=Scamp5 PE=2 SV=1	SCAM5_MOUSE	26 kDa	0.56926	0.54407	2	2
Transcriptional activator protein Pur-beta OS=Mus musculus GN=Purb PE=1 SV=3	PURB_MOUSE	34 kDa	0.67682	0.65825	3	4
Cullin-3 OS=Homo sapiens GN=CUL3 PE=1 SV=2	CUL3_HUMAN (+2)	89 kDa	0.24091	0.39633	5	7
40S ribosomal protein S4, X isoform OS=Chlorocebus aethiops GN=RPS4X PE=2 SV=3	RS4X_CHLAE (+8)	30 kDa	1.2948	0.49001	6	3
Lon protease homolog, mitochondrial OS=Mus musculus GN=Lonp1 PE=1 SV=2	LONM_MOUSE	106 kDa	0.41932	0.093687	9	2
Dynactin subunit 2 OS=Mus musculus GN=Dctn2 PE=1 SV=3	DCTN2_MOUSE	44 kDa	1.0214	0.78405	7	7
DnaJ homolog subfamily C member 5 OS=Homo sapiens GN=DNAJC5 PE=1 SV=1	DNJC5_HUMAN (+2)	22 kDa	2.4673	2.8501	4	5
Far upstream element-binding protein 2 OS=Mus musculus GN=Khsrp PE=1 SV=2	FUBP2_MOUSE (+1)	77 kDa	0.38131	0.68977	7	9
NAD-dependent malic enzyme, mitochondrial OS=Mus musculus GN=Me2 PE=2 SV=1	MAOM_MOUSE	66 kDa	0.85495	0.37283	8	4
Retinol dehydrogenase 12 OS=Mus musculus GN=Rdh12 PE=2 SV=1	RDH12_MOUSE	35 kDa	0.9029	1.6138	4	9
40S ribosomal protein S13 OS=Bos taurus GN=RPS13 PE=2 SV=3	RS13_BOVIN (+3)	17 kDa	4.036	2.0952	7	5
Adenosylhomocysteinase OS=Mus musculus GN=Ahcy PE=1 SV=3	SAHH_MOUSE	48 kDa	0.83698	1.2014	5	6
Surfeit locus protein 4 OS=Bos taurus GN=SURF4 PE=2 SV=1	SURF4_BOVIN (+3)	30 kDa	1.6133	1.7242	5	5
V-type proton ATPase subunit d 1 OS=Bos taurus GN=ATP6V0D1 PE=1 SV=1	VA0D1_BOVIN (+3)	40 kDa	1.0105	0.85354	5	7
Sodium- and chloride-dependent transporter XTRP3A OS=Mus musculus GN=Slc6a20a PE=2 SV=1	S620A_MOUSE	66 kDa	0.3295	0.74047	4	6
Y-box-binding protein 3 OS=Mus musculus GN=Ybx3 PE=1 SV=2	YBOX3_MOUSE	39 kDa	0.58289	0.55709	4	5
Jouberin OS=Mus musculus GN=Ahi1 PE=1 SV=2	AHI1_MOUSE	120 kDa	0.3349	0.11084	5	3
Ubiquitin-conjugating enzyme E2 O OS=Mus musculus GN=Ube2o PE=1 SV=3	UBE2O_MOUSE	141 kDa	0.22748	0.070119	6	3
Serine/threonine-protein kinase MRCK beta OS=Mus musculus GN=Cdc42bpb PE=1 SV=2	MRCKB_MOUSE	195 kDa	0.1253	0.085509	5	5
Probable phospholipid-transporting ATPase IIA OS=Mus musculus GN=Atp9a PE=2 SV=3	ATP9A_MOUSE	119 kDa	0.2416	0.29205	5	6
Coronin-1C OS=Mus musculus GN=Coro1c PE=1 SV=2	COR1C_MOUSE	53 kDa	0.57504	1.0473	5	9
60S ribosomal protein L13a OS=Mus musculus GN=Rpl13a PE=1 SV=4	RL13A_MOUSE (+1)	23 kDa	1.4757	1.1977	4	4
Thioredoxin-related transmembrane protein 2 OS=Mus musculus GN=Tmx2 PE=2 SV=1	TMX2_MOUSE	34 kDa	1.2532	1.3405	5	7
Voltage-dependent anion-selective channel protein 3 OS=Pongo abelii GN=VDAC3 PE=2 SV=1	VDAC3_PONAB	31 kDa	1.7704	1.711	6	6
NADH-ubiquinone oxidoreductase chain 5 OS=Mus musculus GN=Mtnd5 PE=3 SV=2	NU5M_MOUSE	68 kDa	0.55264	0.52818	4	4
Protein DJ-1 OS=Mus musculus GN=Park7 PE=1 SV=1	PARK7_MOUSE	20 kDa	2.9528	2.4016	7	6
Aquaporin-4 OS=Mus musculus GN=Aqp4 PE=2 SV=2	AQP4_MOUSE	34 kDa	1.2333	0.90089	6	5
Dihydropyrimidinase-related protein 1 OS=Rattus norvegicus GN=Crmp1 PE=1 SV=1	DPYL1_RAT	62 kDa	0.90785	1.1954	5	6
Medium-chain specific acyl-CoA dehydrogenase, mitochondrial OS=Mus musculus GN=Acadm PE=1 SV=1	ACADM_MOUSE	46 kDa	1.0725	0.54462	8	4
Actin-related protein 2/3 complex subunit 1A OS=Mus musculus GN=Arpc1a PE=1 SV=1	ARC1A_MOUSE (+1)	42 kDa	0.85935	0.92944	5	7
Calcium-transporting ATPase type 2C member 1 OS=Mus musculus GN=Atp2c1 PE=1 SV=2	AT2C1_MOUSE	100 kDa	0.21165	0.38661	4	7
Isocitrate dehydrogenase [NAD] subunit alpha, mitochondrial OS=Rattus norvegicus GN=Idh3a PE=1 SV=1	IDH3A_RAT	40 kDa	1.1601	0.75539	6	4
Receptor expression-enhancing protein 6 OS=Mus musculus GN=Reep6 PE=2 SV=1	REEP6_MOUSE	22 kDa	2.4471	1.772	5	5
Sodium- and chloride-dependent glycine transporter 1 OS=Mus musculus GN=Slc6a9 PE=2 SV=3	SC6A9_MOUSE	77 kDa	0.48854	0.51973	5	5
TOM1-like protein 2 OS=Mus musculus GN=Tom1l2 PE=1 SV=1	TM1L2_MOUSE	56 kDa	0.6189	0.67	6	6
Ras GTPase-activating protein-binding protein 2 OS=Homo sapiens GN=G3BP2 PE=1 SV=2	G3BP2_HUMAN (+2)	54 kDa	0.48222	0.68727	5	5
Ras-related protein Rab-2A OS=Canis familiaris GN=RAB2A PE=1 SV=1	RAB2A_CANFA (+5)	24 kDa	1.7208	3.0651	6	8
Ornithine aminotransferase, mitochondrial OS=Mus musculus GN=Oat PE=1 SV=1	OAT_MOUSE	48 kDa	0.81819	0.36016	6	3
Neuronal cell adhesion molecule OS=Mus musculus GN=Nrcam PE=1 SV=2	NRCAM_MOUSE	139 kDa	0.1782	0.22139	6	6
Serine--tRNA ligase, cytoplasmic OS=Mus musculus GN=Sars PE=2 SV=3	SYSC_MOUSE	58 kDa	0.51711	0.62996	5	6
TAR DNA-binding protein 43 OS=Mus musculus GN=Tardbp PE=1 SV=1	TADBP_MOUSE	45 kDa	0.50815	1.0787	4	8
Tubulin alpha-1B chain OS=Bos taurus PE=1 SV=2	TBA1B_BOVIN (+7)	50 kDa	14.921	15.86	3	3
Tetratricopeptide repeat protein 8 OS=Mus musculus GN=Ttc8 PE=2 SV=1	TTC8_MOUSE	58 kDa	0.3077	0.70398	5	7
Coatomer subunit gamma-2 OS=Mus musculus GN=Copg2 PE=2 SV=1	COPG2_MOUSE	98 kDa	0.33494	0.5193	4	8
Beta-soluble NSF attachment protein OS=Bos taurus GN=NAPB PE=1 SV=1	SNAB_BOVIN (+2)	34 kDa	0.9737	2.6915	3	7
Endonuclease domain-containing 1 protein OS=Mus musculus GN=Endod1 PE=1 SV=2	ENDD1_MOUSE	55 kDa	0.46991	1.086	5	9
Inosine-5'-monophosphate dehydrogenase 2 OS=Cricetulus griseus GN=IMPDH2 PE=1 SV=1	IMDH2_CRIGR (+1)	56 kDa	0.697	0.44456	6	4
RNA-binding protein Musashi homolog 2 OS=Homo sapiens GN=MSI2 PE=1 SV=1	MSI2H_HUMAN (+1)	35 kDa	1.4967	1.9294	5	7
Protein kinase C and casein kinase substrate in neurons protein 2 OS=Mus musculus GN=Pacsin2 PE=1 SV=1	PACN2_MOUSE	56 kDa	0.61615	0.66697	6	6
Secretory carrier-associated membrane protein 1 OS=Mus musculus GN=Scamp1 PE=1 SV=1	SCAM1_MOUSE (+1)	38 kDa	0.95802	0.91512	5	4
Multiple PDZ domain protein OS=Mus musculus GN=Mpdz PE=1 SV=2	MPDZ_MOUSE	219 kDa	0.063264	0.060094	3	3
Solute carrier family 22 member 8 OS=Mus musculus GN=Slc22a8 PE=2 SV=2	S22A8_MOUSE	59 kDa	0.17734	0.91968	2	8
Carbonic anhydrase 14 OS=Mus musculus GN=Ca14 PE=1 SV=1	CAH14_MOUSE	38 kDa	0.61235	1.4664	3	5
Neurofibromin OS=Mus musculus GN=Nf1 PE=1 SV=1	NF1_MOUSE	320 kDa	0.1091	0.051588	7	5
Vacuolar protein sorting-associated protein 35 OS=Mus musculus GN=Vps35 PE=1 SV=1	VPS35_MOUSE	92 kDa	0.15385	0.30262	3	5
Bardet-Biedl syndrome 4 protein homolog OS=Mus musculus GN=Bbs4 PE=2 SV=1	BBS4_MOUSE	58 kDa	0.51792	0.49573	6	5
V-type proton ATPase subunit E 1 OS=Bos taurus GN=ATP6V1E1 PE=2 SV=1	VATE1_BOVIN (+1)	26 kDa	1.7503	1.8816	6	7
Acyl-CoA:lysophosphatidylglycerol acyltransferase 1 OS=Mus musculus GN=Lpgat1 PE=2 SV=1	LGAT1_MOUSE	43 kDa	0.82616	0.893	5	4
Monocarboxylate transporter 4 OS=Mus musculus GN=Slc16a3 PE=1 SV=1	MOT4_MOUSE	50 kDa	0.5207	0.57626	3	3
Sideroflexin-3 OS=Mus musculus GN=Sfxn3 PE=1 SV=1	SFXN3_MOUSE	35 kDa	1.4849	0.73751	6	5
Putative Dol-P-Glc:Glc(2)Man(9)GlcNAc(2)-PP-Dol alpha-1,2-glucosyltransferase OS=Mus musculus GN=Alg10b PE=2 SV=1	AG10B_MOUSE	55 kDa	0.46959	0.51906	4	4
E3 SUMO-protein ligase RanBP2 OS=Mus musculus GN=Ranbp2 PE=1 SV=2	RBP2_MOUSE	341 kDa	0.15549	0.048111	13	4
Dolichyl-diphosphooligosaccharide--protein glycosyltransferase subunit STT3A OS=Mus musculus GN=Stt3a PE=1 SV=1	STT3A_MOUSE	81 kDa	0.36165	0.44098	4	7
Lamin-B2 OS=Mus musculus GN=Lmnb2 PE=1 SV=2	LMNB2_MOUSE	67 kDa	0.828	1.4666	5	11
Oral-facial-digital syndrome 1 protein homolog OS=Mus musculus GN=Ofd1 PE=1 SV=1	OFD1_MOUSE	117 kDa	0.41165	0.056517	9	2
ATP-binding cassette sub-family B member 6, mitochondrial OS=Mus musculus GN=Abcb6 PE=1 SV=1	ABCB6_MOUSE	94 kDa	0.26738	0.37457	5	5
Amyloid-like protein 2 OS=Rattus norvegicus GN=Aplp2 PE=2 SV=2	APLP2_RAT	87 kDa	0.37962	0.32084	6	5
Actin-related protein 3 OS=Bos taurus GN=ACTR3 PE=1 SV=3	ARP3_BOVIN (+4)	47 kDa	0.74318	0.80107	5	6
Protein-S-isoprenylcysteine O-methyltransferase OS=Mus musculus GN=Icmt PE=2 SV=2	ICMT_MOUSE	32 kDa	1.022	0.97679	4	4
E3 ubiquitin-protein ligase MARCH5 OS=Bos taurus GN=MARCH5 PE=2 SV=1	MARH5_BOVIN (+3)	31 kDa	1.211	0.8533	5	4
60S ribosomal protein L12 OS=Bos taurus GN=RPL12 PE=2 SV=1	RL12_BOVIN (+3)	18 kDa	3.3682	1.3697	6	4
Succinyl-CoA ligase [ADP-forming] subunit beta, mitochondrial (Fragments) OS=Mesocricetus auratus GN=SUCLA2 PE=1 SV=1	SUCB1_MESAU (+1)	24 kDa	1.9013	1.8172	6	5
SEC23-interacting protein OS=Mus musculus GN=Sec23ip PE=1 SV=2	S23IP_MOUSE	111 kDa	0.33261	0.21478	7	5
Peroxisomal multifunctional enzyme type 2 OS=Mus musculus GN=Hsd17b4 PE=1 SV=3	DHB4_MOUSE	79 kDa	0.52145	0.3081	6	6
Apoptosis inhibitor 5 OS=Homo sapiens GN=API5 PE=1 SV=3	API5_HUMAN (+2)	59 kDa	0.44702	0.62706	5	6
Peptidyl-prolyl cis-trans isomerase FKBP4 OS=Mus musculus GN=Fkbp4 PE=1 SV=5	FKBP4_MOUSE	52 kDa	0.43158	0.48558	5	5
Protein RER1 OS=Bos taurus GN=RER1 PE=2 SV=2	RER1_BOVIN (+2)	23 kDa	2.0842	1.2934	4	4
Gamma-adducin OS=Mus musculus GN=Add3 PE=1 SV=2	ADDG_MOUSE	79 kDa	0.17794	0.60779	2	7
Guanine nucleotide-binding protein G(z) subunit alpha OS=Mus musculus GN=Gnaz PE=2 SV=4	GNAZ_MOUSE (+1)	41 kDa	0.65618	0.98615	5	7
Nardilysin OS=Mus musculus GN=Nrd1 PE=1 SV=1	NRDC_MOUSE	133 kDa	0.13137	0.23126	4	6
Transcription elongation regulator 1 OS=Mus musculus GN=Tcerg1 PE=1 SV=2	TCRG1_MOUSE	124 kDa	0.14117	0.36923	4	8
Serine/threonine-protein kinase TAO3 OS=Mus musculus GN=Taok3 PE=1 SV=2	TAOK3_MOUSE (+1)	105 kDa	0.23852	0.12625	5	3
Pyruvate dehydrogenase protein X component, mitochondrial OS=Mus musculus GN=Pdhx PE=2 SV=1	ODPX_MOUSE	54 kDa	0.64033	0.25145	5	2
Disco-interacting protein 2 homolog B OS=Mus musculus GN=Dip2b PE=1 SV=1	DIP2B_MOUSE	171 kDa	0.1887	0.057567	7	3
Pantothenate kinase 4 OS=Mus musculus GN=Pank4 PE=1 SV=2	PANK4_MOUSE	92 kDa	0.1135	0.10864	2	2
Solute carrier organic anion transporter family member 1A4 OS=Mus musculus GN=Slco1a4 PE=2 SV=1	SO1A4_MOUSE	74 kDa	0.14108	0.53974	2	7
Cytosolic acyl coenzyme A thioester hydrolase OS=Mus musculus GN=Acot7 PE=1 SV=2	BACH_MOUSE	43 kDa	0.83967	0.69736	5	4
CDP-diacylglycerol--inositol 3-phosphatidyltransferase OS=Mus musculus GN=Cdipt PE=1 SV=1	CDIPT_MOUSE	24 kDa	1.9722	1.4022	5	3
Cytochrome c, somatic OS=Mus musculus GN=Cycs PE=1 SV=2	CYC_MOUSE (+1)	12 kDa	5.6038	3.0205	6	4
Glutathione S-transferase P 1 OS=Mus musculus GN=Gstp1 PE=1 SV=2	GSTP1_MOUSE	24 kDa	2.5321	1.1841	6	4
Hepatocyte growth factor-regulated tyrosine kinase substrate OS=Mus musculus GN=Hgs PE=1 SV=2	HGS_MOUSE (+1)	86 kDa	0.38384	0.3671	5	5
Protein LYRIC OS=Mus musculus GN=Mtdh PE=1 SV=1	LYRIC_MOUSE	64 kDa	0.66603	0.32488	5	4
Nucleophosmin OS=Homo sapiens GN=NPM1 PE=1 SV=2	NPM_HUMAN (+2)	33 kDa	0.84996	1.25	3	5
Ras-related C3 botulinum toxin substrate 1 OS=Bos taurus GN=RAC1 PE=1 SV=1	RAC1_BOVIN (+4)	21 kDa	1.6922	2.7823	4	6
Transmembrane protein Tmp21 OS=Mesocricetus auratus GN=TMED10 PE=1 SV=1	TMEDA_MESAU (+2)	25 kDa	1.8459	1.794	5	6
Tubulin beta-3 chain OS=Bos taurus GN=TUBB3 PE=2 SV=1	TBB3_BOVIN (+4)	50 kDa	8.1536	10.116	5	7
Transcriptional activator protein Pur-alpha OS=Homo sapiens GN=PURA PE=1 SV=2	PURA_HUMAN (+1)	35 kDa	0.66533	0.87572	4	4
Endophilin-A1 OS=Mus musculus GN=Sh3gl2 PE=1 SV=2	SH3G2_MOUSE (+1)	40 kDa	0.4624	0.75674	4	5
ATP synthase subunit d, mitochondrial OS=Mus musculus GN=Atp5h PE=1 SV=3	ATP5H_MOUSE	19 kDa	2.6822	1.0322	5	3
DBIRD complex subunit KIAA1967 homolog OS=Mus musculus PE=1 SV=2	K1967_MOUSE	103 kDa	0.17039	0.4142	4	8
60S ribosomal protein L18a OS=Mus musculus GN=Rpl18a PE=1 SV=1	RL18A_MOUSE (+1)	21 kDa	1.7629	1.1701	5	4
Golgin subfamily B member 1 OS=Homo sapiens GN=GOLGB1 PE=1 SV=2	GOGB1_HUMAN	376 kDa	0.064109	0.070204	4	4
Aspartyl/asparaginyl beta-hydroxylase OS=Mus musculus GN=Asph PE=2 SV=1	ASPH_MOUSE	83 kDa	0.12569	0.29398	2	6
ATP-dependent RNA helicase Dhx29 OS=Mus musculus GN=Dhx29 PE=2 SV=1	DHX29_MOUSE	154 kDa	0.13628	0.10876	4	4
Protein transport protein Sec23A OS=Mus musculus GN=Sec23a PE=1 SV=2	SC23A_MOUSE	86 kDa	0.20882	0.36603	4	6
GTP-binding protein 1 OS=Homo sapiens GN=GTPBP1 PE=1 SV=3	GTPB1_HUMAN (+2)	72 kDa	0.53039	0.13801	7	3
Sphingomyelin phosphodiesterase 2 OS=Mus musculus GN=Smpd2 PE=1 SV=1	NSMA_MOUSE	47 kDa	0.32126	0.7989	4	6
Serum albumin OS=Mus musculus GN=Alb PE=1 SV=3	ALBU_MOUSE	69 kDa	0.050302	1.1177	1	9
60S ribosomal protein L14 OS=Mus musculus GN=Rpl14 PE=2 SV=3	RL14_MOUSE	24 kDa	1.7208	1.8849	5	5
60S ribosomal protein L23a OS=Bos taurus GN=RPL23A PE=2 SV=1	RL23A_BOVIN (+3)	18 kDa	2.9235	3.2517	6	6
40S ribosomal protein S15a OS=Bos taurus GN=RPS15A PE=2 SV=1	RS15A_BOVIN (+3)	15 kDa	2.6702	2.1292	4	4
Synaptoporin OS=Mus musculus GN=Synpr PE=1 SV=1	SYNPR_MOUSE	29 kDa	1.1288	0.92162	4	4
Tubulin alpha-4A chain OS=Bos taurus GN=TUBA4A PE=1 SV=2	TBA4A_BOVIN (+4)	50 kDa	15.691	14.999	4	4
Transmembrane protein 63B OS=Homo sapiens GN=TMEM63B PE=1 SV=1	TM63B_HUMAN (+1)	95 kDa	0.42941	0.29044	6	6
60S ribosomal protein L30 OS=Bos taurus GN=RPL30 PE=3 SV=3	RL30_BOVIN (+4)	13 kDa	2.7404	3.1671	3	3
Dihydrolipoyllysine-residue succinyltransferase component of 2-oxoglutarate dehydrogenase complex, mitochondrial OS=Mus musculus GN=Dlst PE=1 SV=1	ODO2_MOUSE (+1)	49 kDa	0.90329	0.35501	6	4
Lysosomal alpha-glucosidase OS=Mus musculus GN=Gaa PE=1 SV=2	LYAG_MOUSE	106 kDa	0.16488	0.29464	5	6
Casein kinase II subunit alpha OS=Bos taurus GN=CSNK2A1 PE=1 SV=1	CSK21_BOVIN (+3)	45 kDa	0.68317	0.47209	5	4
Serine/arginine-rich splicing factor 7 OS=Mus musculus GN=Srsf7 PE=1 SV=1	SRSF7_MOUSE	31 kDa	1.0794	1.2101	5	6
Chloride transport protein 6 OS=Mus musculus GN=Clcn6 PE=1 SV=1	CLCN6_MOUSE	97 kDa	0.21922	0.40102	3	6
Cofilin-1 OS=Mus musculus GN=Cfl1 PE=1 SV=3	COF1_MOUSE	19 kDa	1.4057	2.2527	5	4
Tight junction protein ZO-2 OS=Mus musculus GN=Tjp2 PE=1 SV=2	ZO2_MOUSE	131 kDa	0.1064	0.12697	3	4
Na(+)/H(+) exchange regulatory cofactor NHE-RF1 OS=Mus musculus GN=Slc9a3r1 PE=1 SV=3	NHRF1_MOUSE	39 kDa	0.38293	1.1444	3	7
SH3-containing GRB2-like protein 3-interacting protein 1 OS=Psammomys obesus GN=SGIP1 PE=1 SV=1	SGIP1_PSAOB	88 kDa	0.41959	0.15237	9	4
NADH dehydrogenase [ubiquinone] iron-sulfur protein 3, mitochondrial OS=Mus musculus GN=Ndufs3 PE=1 SV=2	NDUS3_MOUSE	30 kDa	1.2656	1.2088	5	5
40S ribosomal protein S16 OS=Bos taurus GN=RPS16 PE=2 SV=3	RS16_BOVIN (+4)	16 kDa	3.2417	3.0983	5	6
Syntaxin-1B OS=Bos taurus GN=STX1B PE=1 SV=1	STX1B_BOVIN (+4)	33 kDa	1.2706	0.9365	6	5
Tubulin beta-2B chain OS=Bos taurus GN=TUBB2B PE=1 SV=2	TBB2B_BOVIN (+3)	50 kDa	16.216	23.576	4	4
Mitochondrial glutamate carrier 1 OS=Mus musculus GN=Slc25a22 PE=1 SV=1	GHC1_MOUSE	35 kDa	1.2113	0.89437	6	5
Regulator of G-protein signaling 9-binding protein OS=Mus musculus GN=Rgs9bp PE=1 SV=2	R9BP_MOUSE	25 kDa	1.8038	1.3145	5	4
Carboxypeptidase D OS=Mus musculus GN=Cpd PE=1 SV=2	CBPD_MOUSE	152 kDa	0.13744	0.22366	3	7
G-protein coupled receptor 98 OS=Mus musculus GN=Gpr98 PE=2 SV=1	GPR98_MOUSE	687 kDa	0.039906	0.023762	7	4
40S ribosomal protein S9 OS=Bos taurus GN=RPS9 PE=2 SV=1	RS9_BOVIN (+4)	23 kDa	1.5809	1.0595	5	4
Alpha-actinin-1 OS=Mus musculus GN=Actn1 PE=1 SV=1	ACTN1_MOUSE	103 kDa	0.72566	0.65475	3	5
Putative pre-mRNA-splicing factor ATP-dependent RNA helicase DHX15 OS=Homo sapiens GN=DHX15 PE=1 SV=2	DHX15_HUMAN (+2)	91 kDa	0.15521	0.34548	3	6
Selenium-binding protein 1 OS=Mus musculus GN=Selenbp1 PE=1 SV=2	SBP1_MOUSE	53 kDa	0.27064	0.7953	4	7
Plasma membrane calcium-transporting ATPase 4 OS=Rattus norvegicus GN=Atp2b4 PE=2 SV=1	AT2B4_RAT	133 kDa	0.92085	1.1741	3	5
Ubiquitin carboxyl-terminal hydrolase 47 OS=Mus musculus GN=Usp47 PE=1 SV=2	UBP47_MOUSE	157 kDa	0.11016	0.041467	4	2
Ubiquitin-associated domain-containing protein 2 OS=Mus musculus GN=Ubac2 PE=2 SV=1	UBAC2_MOUSE	39 kDa	1.0596	0.67708	7	5
Prolyl endopeptidase OS=Rattus norvegicus GN=Prep PE=1 SV=1	PPCE_RAT	81 kDa	0.084983	0.20972	2	5
Hephaestin OS=Mus musculus GN=Heph PE=2 SV=3	HEPH_MOUSE	130 kDa	0.052769	0.29369	2	8
Splicing factor 3B subunit 2 OS=Homo sapiens GN=SF3B2 PE=1 SV=2	SF3B2_HUMAN	100 kDa	0	0.31158	0	6
ATP-sensitive inward rectifier potassium channel 14 OS=Mus musculus GN=Kcnj14 PE=2 SV=1	IRK14_MOUSE	48 kDa	0.64224	0.5293	4	4
Syntaxin-binding protein 5 OS=Mus musculus GN=Stxbp5 PE=1 SV=3	STXB5_MOUSE	128 kDa	0.16494	0.21289	4	5
Serine/arginine-rich splicing factor 2 OS=Bos taurus GN=SRSF2 PE=2 SV=3	SRSF2_BOVIN (+5)	25 kDa	0.93686	0.89541	3	3
ATP synthase subunit b, mitochondrial OS=Mus musculus GN=Atp5f1 PE=1 SV=1	AT5F1_MOUSE	29 kDa	0.97205	1.463	5	5
Transmembrane protein 87A OS=Mus musculus GN=Tmem87a PE=1 SV=1	TM87A_MOUSE	63 kDa	0.34245	0.57462	4	5
60S ribosomal protein L9 OS=Mus musculus GN=Rpl9 PE=2 SV=2	RL9_MOUSE	22 kDa	1.3635	1.3022	4	4
Hsc70-interacting protein OS=Mus musculus GN=St13 PE=2 SV=1	F10A1_MOUSE	42 kDa	0.44244	0.72202	3	5
40S ribosomal protein S11 OS=Bos taurus GN=RPS11 PE=2 SV=3	RS11_BOVIN (+5)	18 kDa	2.0028	1.714	5	5
Cytochrome c1, heme protein, mitochondrial OS=Mus musculus GN=Cyc1 PE=1 SV=1	CY1_MOUSE	35 kDa	1.0705	0.50519	6	3
CDGSH iron-sulfur domain-containing protein 1 OS=Mus musculus GN=Cisd1 PE=1 SV=1	CISD1_MOUSE (+1)	12 kDa	5.4062	2.8256	4	4
40S ribosomal protein S17-like OS=Homo sapiens GN=RPS17L PE=2 SV=1	RS17L_HUMAN (+7)	16 kDa	2.5996	1.6153	4	3
NADH dehydrogenase [ubiquinone] 1 alpha subcomplex subunit 9, mitochondrial OS=Mus musculus GN=Ndufa9 PE=1 SV=2	NDUA9_MOUSE	43 kDa	0.83862	0.50995	5	5
Transmembrane protein 33 OS=Mus musculus GN=Tmem33 PE=2 SV=1	TMM33_MOUSE (+1)	28 kDa	0.68285	1.0066	3	5
Polypyrimidine tract-binding protein 2 OS=Mus musculus GN=Ptbp2 PE=1 SV=2	PTBP2_MOUSE (+1)	57 kDa	0.45022	0.438	6	5
RNA-binding protein 14 OS=Bos taurus GN=RBM14 PE=2 SV=1	RBM14_BOVIN (+3)	70 kDa	0.42659	0.19531	5	4
40S ribosomal protein S19 OS=Bos taurus GN=RPS19 PE=2 SV=3	RS19_BOVIN (+5)	16 kDa	3.9079	1.9189	5	4
40S ribosomal protein S7 OS=Bos taurus GN=RPS7 PE=2 SV=1	RS7_BOVIN (+4)	22 kDa	1.8676	0.65265	6	3
Vacuolar protein sorting-associated protein 13C OS=Mus musculus GN=Vps13c PE=1 SV=2	VP13C_MOUSE	420 kDa	0.032568	0.046941	4	5
Phytanoyl-CoA hydroxylase-interacting protein-like OS=Mus musculus GN=Phyhipl PE=2 SV=1	PHIPL_MOUSE	42 kDa	0.6312	0.15619	5	1
Acyl-coenzyme A thioesterase 11 OS=Mus musculus GN=Acot11 PE=2 SV=1	ACO11_MOUSE	67 kDa	0.56514	0.43066	5	5
Rho-associated protein kinase 2 OS=Mus musculus GN=Rock2 PE=1 SV=1	ROCK2_MOUSE	161 kDa	0.10819	0.18969	4	6
Serotransferrin OS=Mus musculus GN=Tf PE=1 SV=1	TRFE_MOUSE	77 kDa	0.044512	0.7975	1	10
Elongation factor 1-delta OS=Mus musculus GN=Eef1d PE=1 SV=3	EF1D_MOUSE	31 kDa	0.73899	0.99315	4	4
Fascin OS=Mus musculus GN=Fscn1 PE=1 SV=4	FSCN1_MOUSE	55 kDa	0.55285	0.52838	5	5
Aryl-hydrocarbon-interacting protein-like 1 OS=Rattus norvegicus GN=Aipl1 PE=2 SV=1	AIPL1_RAT	38 kDa	0.59034	0.79494	4	5
Voltage-dependent calcium channel subunit alpha-2/delta-2 OS=Mus musculus GN=Cacna2d2 PE=1 SV=1	CA2D2_MOUSE	130 kDa	0.21823	0.18116	5	5
H(+)/Cl(-) exchange transporter 3 OS=Cavia porcellus GN=CLCN3 PE=2 SV=1	CLCN3_CAVPO (+5)	84 kDa	0.34392	0.24346	5	4
Neuroplastin OS=Mus musculus GN=Nptn PE=1 SV=3	NPTN_MOUSE	44 kDa	0.7009	0.66398	6	4
Superoxide dismutase [Mn], mitochondrial OS=Mus musculus GN=Sod2 PE=1 SV=3	SODM_MOUSE	25 kDa	1.8567	0.92815	5	4
60S ribosomal protein L10 OS=Homo sapiens GN=RPL10 PE=1 SV=4	RL10_HUMAN (+4)	25 kDa	0.78927	0.92815	3	3
Transferrin receptor protein 1 OS=Mus musculus GN=Tfrc PE=1 SV=1	TFR1_MOUSE	86 kDa	0.24922	0.28408	4	5
Importin subunit alpha-2 OS=Mus musculus GN=Kpna2 PE=1 SV=2	IMA2_MOUSE	58 kDa	0.44648	0.2968	4	3
Zinc transporter 9 OS=Mus musculus GN=Slc30a9 PE=1 SV=2	ZNT9_MOUSE	63 kDa	0.60998	0.27246	7	4
Reticulon-3 OS=Mus musculus GN=Rtn3 PE=1 SV=2	RTN3_MOUSE	104 kDa	0.27649	0.1951	2	2
Lysophosphatidylcholine acyltransferase 2 OS=Mus musculus GN=Lpcat2 PE=1 SV=1	PCAT2_MOUSE	60 kDa	0.43705	0.3492	4	3
V-type proton ATPase subunit C 1 OS=Mus musculus GN=Atp6v1c1 PE=1 SV=4	VATC1_MOUSE	44 kDa	0.51486	0.39947	4	3
Ensconsin OS=Mus musculus GN=Map7 PE=1 SV=1	MAP7_MOUSE	82 kDa	0.26125	0.16489	4	3
Long-chain fatty acid transport protein 4 OS=Mus musculus GN=Slc27a4 PE=1 SV=1	S27A4_MOUSE	72 kDa	0.40656	0.50662	4	7
Heterogeneous nuclear ribonucleoprotein H2 OS=Mus musculus GN=Hnrnph2 PE=1 SV=1	HNRH2_MOUSE (+1)	49 kDa	0.79914	1.5865	2	3
Integrin beta-8 OS=Homo sapiens GN=ITGB8 PE=1 SV=1	ITB8_HUMAN	86 kDa	0.080094	0.36863	1	6
Regulator of nonsense transcripts 2 OS=Homo sapiens GN=UPF2 PE=1 SV=1	RENT2_HUMAN	148 kDa	0.21648	0.089825	6	3
Signal recognition particle subunit SRP72 OS=Canis familiaris GN=SRP72 PE=1 SV=3	SRP72_CANFA	74 kDa	0.093712	0.32606	2	5
Plasminogen activator inhibitor 1 RNA-binding protein OS=Homo sapiens GN=SERBP1 PE=1 SV=2	PAIRB_HUMAN (+2)	45 kDa	0.15997	0.85642	2	5
Spindle and centriole-associated protein 1 OS=Mus musculus GN=Spice1 PE=1 SV=2	SPICE_MOUSE	96 kDa	0.30261	0.25041	6	5
40S ribosomal protein S18 OS=Bos taurus GN=RPS18 PE=2 SV=3	RS18_BOVIN (+6)	18 kDa	1.1532	1.6891	3	4
40S ribosomal protein S25 OS=Bos taurus GN=RPS25 PE=2 SV=1	RS25_BOVIN (+4)	14 kDa	2.066	2.844	4	3
40S ribosomal protein S27 OS=Bos taurus GN=RPS27 PE=3 SV=3	RS27_BOVIN (+3)	9 kDa	5.2437	5.0117	3	3
CD9 antigen OS=Mus musculus GN=Cd9 PE=1 SV=2	CD9_MOUSE	25 kDa	1.1465	1.0966	3	3
Neutral cholesterol ester hydrolase 1 OS=Mus musculus GN=Nceh1 PE=1 SV=1	NCEH1_MOUSE	46 kDa	0.67776	0.83961	5	6
Lysocardiolipin acyltransferase 1 OS=Mus musculus GN=Lclat1 PE=2 SV=2	LCLT1_MOUSE	44 kDa	0.59883	0.86179	5	5
Mannose-P-dolichol utilization defect 1 protein OS=Mus musculus GN=Mpdu1 PE=2 SV=1	MPU1_MOUSE	26 kDa	0.89188	0.85242	3	3
Septin-7 OS=Mus musculus GN=Sept7 PE=1 SV=1	SEPT7_MOUSE (+1)	51 kDa	0.3596	0.41731	3	4
60S ribosomal protein L17 OS=Bos taurus GN=RPL17 PE=2 SV=3	RL17_BOVIN (+4)	21 kDa	1.3959	1.0935	4	4
N(G),N(G)-dimethylarginine dimethylaminohydrolase 2 OS=Mus musculus GN=Ddah2 PE=1 SV=1	DDAH2_MOUSE	30 kDa	0.5091	0.4739	3	2
Isocitrate dehydrogenase [NAD] subunit gamma, mitochondrial (Fragment) OS=Macaca fascicularis GN=IDH3G PE=2 SV=1	IDH3G_MACFA	39 kDa	0.80847	0.17027	5	1
Transmembrane 9 superfamily member 4 OS=Mus musculus GN=Tm9sf4 PE=2 SV=1	TM9S4_MOUSE	75 kDa	0.29096	0.53912	4	7
Voltage-dependent calcium channel subunit alpha-2/delta-1 OS=Mus musculus GN=Cacna2d1 PE=1 SV=1	CA2D1_MOUSE	125 kDa	0.054897	0.27714	1	7
Chromodomain-helicase-DNA-binding protein 4 OS=Mus musculus GN=Chd4 PE=1 SV=1	CHD4_MOUSE	218 kDa	0.047183	0.091483	2	4
ATP synthase subunit f, mitochondrial OS=Mus musculus GN=Atp5j2 PE=1 SV=3	ATPK_MOUSE	10 kDa	3.7149	2.7585	4	3
Cell division control protein 42 homolog OS=Bos taurus GN=CDC42 PE=1 SV=1	CDC42_BOVIN (+6)	21 kDa	1.4139	1.3524	4	4
Peptidyl-prolyl cis-trans isomerase FKBP8 OS=Mus musculus GN=Fkbp8 PE=1 SV=2	FKBP8_MOUSE (+1)	44 kDa	0.71721	0.58483	5	5
Caprin-1 OS=Mus musculus GN=Caprin1 PE=1 SV=2	CAPR1_MOUSE (+1)	78 kDa	0.27603	0.30977	4	5
Uncharacterized protein KIAA0513 OS=Mus musculus GN=Kiaa0513 PE=2 SV=1	K0513_MOUSE	46 kDa	0.39471	0.45858	3	4
40S ribosomal protein S10 OS=Bos taurus GN=RPS10 PE=2 SV=1	RS10_BOVIN (+3)	19 kDa	1.3314	1.6594	4	5
Sodium- and chloride-dependent GABA transporter 2 OS=Mus musculus GN=Slc6a13 PE=1 SV=1	S6A13_MOUSE	68 kDa	0.43231	0.47119	2	4
Unconventional myosin-VI OS=Sus scrofa GN=MYO6 PE=1 SV=1	MYO6_PIG	145 kDa	1.6843	1.906	2	2
Peroxiredoxin-5, mitochondrial OS=Mus musculus GN=Prdx5 PE=1 SV=2	PRDX5_MOUSE	22 kDa	0.90463	0.86352	4	3
Ras-related protein Rab-7a OS=Canis familiaris GN=RAB7A PE=2 SV=1	RAB7A_CANFA (+3)	24 kDa	0.4664	1.4022	2	6
26S proteasome non-ATPase regulatory subunit 3 OS=Mus musculus GN=Psmd3 PE=1 SV=3	PSMD3_MOUSE	61 kDa	0.23264	0.10826	3	1
Heat shock 70 kDa protein 12A OS=Mus musculus GN=Hspa12a PE=1 SV=1	HS12A_MOUSE	75 kDa	0.28737	0.13344	5	2
LisH domain and HEAT repeat-containing protein KIAA1468 OS=Mus musculus GN=Kiaa1468 PE=1 SV=1	K1468_MOUSE	135 kDa	0.18353	0.098905	4	3
Lysophosphatidylcholine acyltransferase 1 OS=Mus musculus GN=Lpcat1 PE=1 SV=1	PCAT1_MOUSE	60 kDa	0.50003	0.47791	4	4
Gamma-soluble NSF attachment protein OS=Homo sapiens GN=NAPG PE=1 SV=1	SNAG_HUMAN (+1)	35 kDa	0.4275	1.0413	3	6
Oxidation resistance protein 1 OS=Mus musculus GN=Oxr1 PE=1 SV=3	OXR1_MOUSE	96 kDa	0.14686	0.10355	4	3
Protein NDRG3 OS=Mus musculus GN=Ndrg3 PE=1 SV=1	NDRG3_MOUSE (+1)	42 kDa	0.16653	1.0488	1	6
Seprase OS=Mus musculus GN=Fap PE=2 SV=1	SEPR_MOUSE	88 kDa	0.039163	0.40285	1	6
Redox-regulatory protein FAM213A OS=Mus musculus GN=Fam213a PE=1 SV=2	F213A_MOUSE	24 kDa	1.4279	1.1386	6	4
IQ motif and SEC7 domain-containing protein 1 OS=Mus musculus GN=Iqsec1 PE=1 SV=2	IQEC1_MOUSE	108 kDa	0.33648	0.1872	5	4
RNA-binding protein with serine-rich domain 1 OS=Homo sapiens GN=RNPS1 PE=1 SV=1	RNPS1_HUMAN (+4)	34 kDa	0.80262	0.76765	4	4
Probable G-protein coupled receptor 37 OS=Mus musculus GN=Gpr37 PE=2 SV=1	GPR37_MOUSE (+1)	67 kDa	0.44323	0.42362	4	4
Mannosyl-oligosaccharide glucosidase OS=Mus musculus GN=Mogs PE=2 SV=1	MOGS_MOUSE	92 kDa	0.27317	0.18345	4	3
Poly(rC)-binding protein 1 OS=Bos taurus GN=PCBP1 PE=2 SV=1	PCBP1_BOVIN (+3)	37 kDa	1.1126	1.3318	4	5
Heterogeneous nuclear ribonucleoprotein D0 OS=Homo sapiens GN=HNRNPD PE=1 SV=1	HNRPD_HUMAN (+1)	38 kDa	0.37596	0.56242	2	3
60S ribosomal protein L18 OS=Mus musculus GN=Rpl18 PE=2 SV=3	RL18_MOUSE	22 kDa	0.91532	1.8315	3	5
CD81 antigen OS=Mus musculus GN=Cd81 PE=1 SV=2	CD81_MOUSE	26 kDa	1.1171	0.90319	2	3
LIM domain and actin-binding protein 1 OS=Mus musculus GN=Lima1 PE=1 SV=3	LIMA1_MOUSE	84 kDa	0.30034	0.20108	5	3
NADH dehydrogenase [ubiquinone] 1 alpha subcomplex subunit 8 OS=Mus musculus GN=Ndufa8 PE=1 SV=3	NDUA8_MOUSE	20 kDa	1.8034	0.72935	4	2
Podocalyxin OS=Mus musculus GN=Podxl PE=1 SV=2	PODXL_MOUSE	53 kDa	0.26594	0.71642	3	7
26S protease regulatory subunit 4 OS=Homo sapiens GN=PSMC1 PE=1 SV=1	PRS4_HUMAN (+2)	49 kDa	0.21539	0.3533	2	3
Protein crumbs homolog 1 OS=Mus musculus GN=Crb1 PE=1 SV=3	CRUM1_MOUSE	153 kDa	0.090756	0.10828	3	3
Prohibitin-2 OS=Homo sapiens GN=PHB2 PE=1 SV=2	PHB2_HUMAN (+2)	33 kDa	0.8272	0.41822	5	2
Alsin OS=Mus musculus GN=Als2 PE=1 SV=3	ALS2_MOUSE	183 kDa	0.075464	0.10915	3	3
Guanine nucleotide-binding protein G(I)/G(S)/G(T) subunit beta-2 OS=Bos taurus GN=GNB2 PE=2 SV=3	GBB2_BOVIN (+3)	37 kDa	2.4198	3.3153	2	5
Large neutral amino acids transporter small subunit 1 OS=Mus musculus GN=Slc7a5 PE=1 SV=2	LAT1_MOUSE	56 kDa	0.18825	0.44463	2	3
Ankyrin repeat domain-containing protein 33B OS=Mus musculus GN=Ankrd33b PE=2 SV=1	AN33B_MOUSE	53 kDa	0.12956	0.54302	1	5
D-3-phosphoglycerate dehydrogenase OS=Mus musculus GN=Phgdh PE=1 SV=3	SERA_MOUSE	57 kDa	0.12183	0.51192	1	5
A-kinase anchor protein SPHKAP OS=Mus musculus GN=Sphkap PE=2 SV=2	SPKAP_MOUSE	185 kDa	0.036904	0.14519	2	5
Ras-related protein Rab-14 OS=Homo sapiens GN=RAB14 PE=1 SV=4	RAB14_HUMAN (+2)	24 kDa	1.2238	2.4261	4	6
Fas apoptotic inhibitory molecule 1 OS=Mus musculus GN=Faim PE=1 SV=1	FAIM1_MOUSE	20 kDa	2.0978	2.3135	5	5
Nucleoprotein TPR OS=Mus musculus GN=Tpr PE=1 SV=1	TPR_MOUSE	274 kDa	0.037423	0.14717	2	9
Ubiquitin-associated protein 2-like OS=Mus musculus GN=Ubap2l PE=1 SV=1	UBP2L_MOUSE	117 kDa	0.21231	0.23346	4	6
60S ribosomal protein L27a OS=Mus musculus GN=Rpl27a PE=2 SV=5	RL27A_MOUSE	17 kDa	1.5512	2.189	3	5
COP9 signalosome complex subunit 3 OS=Bos taurus GN=COPS3 PE=2 SV=1	CSN3_BOVIN (+5)	48 kDa	0.46897	0.44358	4	4
Protein phosphatase 1E OS=Rattus norvegicus GN=Ppm1e PE=2 SV=1	PPM1E_RAT	83 kDa	0.39698	0.20275	5	3
Thy-1 membrane glycoprotein OS=Mus musculus GN=Thy1 PE=1 SV=1	THY1_MOUSE	18 kDa	1.1255	1.9604	3	4
Choline transporter-like protein 1 OS=Mus musculus GN=Slc44a1 PE=1 SV=3	CTL1_MOUSE	73 kDa	0.24321	0.28384	3	4
Protein PRRC2A OS=Mus musculus GN=Prrc2a PE=1 SV=1	PRC2A_MOUSE	229 kDa	0.075333	0.071938	3	3
Golgin subfamily A member 4 OS=Mus musculus GN=Golga4 PE=1 SV=2	GOGA4_MOUSE	258 kDa	0.066943	0.063912	4	4
Serine/arginine-rich splicing factor 5 OS=Homo sapiens GN=SRSF5 PE=1 SV=1	SRSF5_HUMAN (+2)	31 kDa	0.892	0.57878	4	3
Cytochrome b-c1 complex subunit 8 OS=Mus musculus GN=Uqcrq PE=1 SV=3	QCR8_MOUSE	10 kDa	4.0345	3.8607	3	3
Transmembrane protein 237 OS=Mus musculus GN=Tmem237 PE=2 SV=1	TM237_MOUSE	47 kDa	0.38579	0.28859	4	2
NADH-cytochrome b5 reductase 3 OS=Mus musculus GN=Cyb5r3 PE=1 SV=3	NB5R3_MOUSE	34 kDa	0.54883	0.77051	3	4
ADP-ribosylation factor-like protein 3 OS=Mus musculus GN=Arl3 PE=1 SV=1	ARL3_MOUSE	20 kDa	0.97888	0.93462	4	3
Hypoxanthine-guanine phosphoribosyltransferase OS=Mus musculus GN=Hprt1 PE=1 SV=3	HPRT_MOUSE (+2)	25 kDa	1.1839	1.3588	5	5
Mitochondrial pyruvate carrier 2 OS=Mus musculus GN=Mpc2 PE=1 SV=1	MPC2_MOUSE (+1)	14 kDa	3.3943	0.76939	4	2
Succinate-semialdehyde dehydrogenase, mitochondrial OS=Mus musculus GN=Aldh5a1 PE=1 SV=1	SSDH_MOUSE	56 kDa	0.32192	0.30803	4	4
Glyoxalase domain-containing protein 4 OS=Mus musculus GN=Glod4 PE=2 SV=1	GLOD4_MOUSE	33 kDa	0.58555	0.9368	4	6
Protein crumbs homolog 2 OS=Mus musculus GN=Crb2 PE=2 SV=3	CRUM2_MOUSE	135 kDa	0.076873	0.17515	2	4
Phosphatidylethanolamine-binding protein 1 OS=Mus musculus GN=Pebp1 PE=1 SV=3	PEBP1_MOUSE	21 kDa	0.72715	1.128	3	4
Spliceosome RNA helicase Ddx39b OS=Mus musculus GN=Ddx39b PE=1 SV=1	DX39B_MOUSE (+1)	49 kDa	0.14088	0.43162	2	3
Eukaryotic translation initiation factor 2 subunit 3, X-linked OS=Mus musculus GN=Eif2s3x PE=1 SV=2	IF2G_MOUSE	51 kDa	0.43718	0.19762	4	3
Transient receptor potential cation channel subfamily M member 1 OS=Mus musculus GN=Trpm1 PE=2 SV=2	TRPM1_MOUSE	184 kDa	0.13316	0.10892	6	5
Keratin, type I cytoskeletal 16 OS=Homo sapiens GN=KRT16 PE=1 SV=4	K1C16_HUMAN	51 kDa	1.4748	1.7248	2	3
Pyruvate dehydrogenase E1 component subunit alpha, somatic form, mitochondrial OS=Mus musculus GN=Pdha1 PE=1 SV=1	ODPA_MOUSE (+1)	43 kDa	0.42441	0.32386	4	4
A-kinase anchor protein 12 OS=Mus musculus GN=Akap12 PE=1 SV=1	AKA12_MOUSE	181 kDa	0.037791	0.18758	2	6
Carnitine O-palmitoyltransferase 2, mitochondrial OS=Mus musculus GN=Cpt2 PE=1 SV=2	CPT2_MOUSE	74 kDa	0.14154	0.13508	2	2
Baculoviral IAP repeat-containing protein 6 OS=Mus musculus GN=Birc6 PE=1 SV=2	BIRC6_MOUSE	532 kDa	0.038614	0.018454	5	3
60S ribosomal protein L32 OS=Bos taurus GN=RPL32 PE=2 SV=3	RL32_BOVIN (+6)	16 kDa	0.98878	1.9541	2	4
Membrane-associated phosphatidylinositol transfer protein 3 OS=Mus musculus GN=Pitpnm3 PE=1 SV=2	PITM3_MOUSE	106 kDa	0.16452	0.12477	3	2
Contactin-associated protein 1 OS=Mus musculus GN=Cntnap1 PE=1 SV=2	CNTP1_MOUSE	156 kDa	0.11126	0.10624	3	3
Golgi integral membrane protein 4 OS=Mus musculus GN=Golim4 PE=1 SV=1	GOLI4_MOUSE	77 kDa	0.23109	0.36444	4	4
Matrix-remodeling-associated protein 7 OS=Mus musculus GN=Mxra7 PE=1 SV=2	MXRA7_MOUSE	19 kDa	0.78744	1.8357	2	5
Disks large homolog 1 OS=Mus musculus GN=Dlg1 PE=1 SV=1	DLG1_MOUSE	100 kDa	0.3266	0.20275	5	5
1-acyl-sn-glycerol-3-phosphate acyltransferase epsilon OS=Mus musculus GN=Agpat5 PE=2 SV=2	PLCE_MOUSE	42 kDa	0.43616	0.24107	3	2
60S ribosomal protein L31 OS=Bos taurus GN=RPL31 PE=2 SV=1	RL31_BOVIN (+5)	14 kDa	1.481	1.8575	3	5
Nucleosome assembly protein 1-like 1 OS=Mus musculus GN=Nap1l1 PE=1 SV=2	NP1L1_MOUSE	45 kDa	0.32269	0.46958	4	5
Ras-related protein Rab-6A OS=Mus musculus GN=Rab6a PE=1 SV=4	RAB6A_MOUSE (+1)	24 kDa	1.7184	1.1906	4	4
60S ribosomal protein L10a (Fragment) OS=Sus scrofa GN=RPL10A PE=2 SV=3	RL10A_PIG	19 kDa	1.0786	0.57072	3	3
CAAX prenyl protease 1 homolog OS=Mus musculus GN=Zmpste24 PE=1 SV=2	FACE1_MOUSE	55 kDa	0.2592	0.53023	3	6
C2 domain-containing protein 5 OS=Mus musculus GN=C2cd5 PE=1 SV=2	C2CD5_MOUSE	112 kDa	0.093039	0.21299	3	5
Eukaryotic translation initiation factor 5B OS=Mus musculus GN=Eif5b PE=1 SV=2	IF2P_MOUSE	138 kDa	0.075239	0.14586	3	4
Proliferation-associated protein 2G4 OS=Homo sapiens GN=PA2G4 PE=1 SV=3	PA2G4_HUMAN (+1)	44 kDa	0.60898	0.23207	4	2
Protein NDRG2 OS=Mus musculus GN=Ndrg2 PE=1 SV=1	NDRG2_MOUSE	41 kDa	0.26106	0.84273	2	6
Fructose-bisphosphate aldolase C OS=Macaca fascicularis GN=ALDOC PE=2 SV=3	ALDOC_MACFA	39 kDa	3.1904	2.3002	2	2
Isocitrate dehydrogenase [NAD] subunit beta, mitochondrial OS=Rattus norvegicus GN=Idh3B PE=1 SV=1	IDH3B_RAT	42 kDa	0.63218	0.15619	6	1
Excitatory amino acid transporter 3 OS=Mus musculus GN=Slc1a1 PE=1 SV=2	EAA3_MOUSE	57 kDa	0.18559	0.36918	2	4
GTPase-activating protein and VPS9 domain-containing protein 1 OS=Mus musculus GN=Gapvd1 PE=1 SV=2	GAPD1_MOUSE	162 kDa	0.10806	0.081665	4	3
G protein-regulated inducer of neurite outgrowth 1 OS=Mus musculus GN=Gprin1 PE=1 SV=2	GRIN1_MOUSE	95 kDa	0.073319	0.17617	2	4
Cytosolic non-specific dipeptidase OS=Mus musculus GN=Cndp2 PE=1 SV=1	CNDP2_MOUSE	53 kDa	0.42073	0.33659	4	4
Protein piccolo OS=Mus musculus GN=Pclo PE=1 SV=4	PCLO_MOUSE	551 kDa	0.018556	0.01186	3	2
CAP-Gly domain-containing linker protein 1 OS=Mus musculus GN=Clip1 PE=1 SV=1	CLIP1_MOUSE	156 kDa	0.15776	0.020967	4	1
Alpha-2-macroglobulin-P OS=Mus musculus GN=A2mp PE=2 SV=2	A2MP_MOUSE	164 kDa	0.02088	0.16367	1	4
Early endosome antigen 1 OS=Mus musculus GN=Eea1 PE=1 SV=2	EEA1_MOUSE	161 kDa	0.15239	0.020299	7	1
Vacuolar protein sorting-associated protein 13D OS=Homo sapiens GN=VPS13D PE=1 SV=1	VP13D_HUMAN	492 kDa	0.063033	0.0066228	6	1
Echinoderm microtubule-associated protein-like 1 OS=Mus musculus GN=Eml1 PE=2 SV=1	EMAL1_MOUSE	90 kDa	0.28031	0.18816	4	3
14-3-3 protein gamma OS=Bos taurus GN=YWHAG PE=1 SV=2	1433G_BOVIN (+4)	28 kDa	1.7788	1.3089	4	3
Serine/threonine-protein phosphatase 2A catalytic subunit alpha isoform OS=Bos taurus GN=PPP2CA PE=1 SV=1	PP2AA_BOVIN (+5)	36 kDa	0.40848	0.6132	4	4
Estradiol 17-beta-dehydrogenase 12 OS=Mus musculus GN=Hsd17b12 PE=2 SV=1	DHB12_MOUSE	35 kDa	0.53732	0.75365	3	4
Eukaryotic initiation factor 4A-III OS=Bos taurus GN=EIF4A3 PE=2 SV=3	IF4A3_BOVIN (+2)	47 kDa	0.84735	0.72991	4	3
AP-2 complex subunit sigma OS=Bos taurus GN=AP2S1 PE=2 SV=1	AP2S1_BOVIN (+4)	17 kDa	1.2162	1.1609	3	3
Heterogeneous nuclear ribonucleoprotein F OS=Mus musculus GN=Hnrnpf PE=1 SV=3	HNRPF_MOUSE (+1)	46 kDa	0.97747	1.0367	5	3
TBC1 domain family member 24 OS=Mus musculus GN=Tbc1d24 PE=2 SV=2	TBC24_MOUSE	63 kDa	0.40675	0.21344	4	3
Signal recognition particle 54 kDa protein OS=Bos taurus GN=SRP54 PE=2 SV=1	SRP54_BOVIN (+5)	56 kDa	0.18864	0.44552	3	6
60S ribosomal protein L35a OS=Bos taurus GN=RPL35A PE=3 SV=1	RL35A_BOVIN (+5)	13 kDa	2.223	1.6825	3	4
Kinase D-interacting substrate of 220 kDa OS=Rattus norvegicus GN=Kidins220 PE=1 SV=2	KDIS_RAT	196 kDa	0.07035	0.050281	3	2
Golgin subfamily A member 5 OS=Mus musculus GN=Golga5 PE=1 SV=2	GOGA5_MOUSE	82 kDa	0.30677	0.16388	5	3
Secretory carrier-associated membrane protein 3 OS=Mus musculus GN=Scamp3 PE=1 SV=3	SCAM3_MOUSE	38 kDa	0.27764	0.79252	3	4
Serine/arginine-rich splicing factor 1 OS=Bos taurus GN=SRSF1 PE=2 SV=1	SRSF1_BOVIN (+4)	28 kDa	0.8471	0.52498	3	3
Lethal(2) giant larvae protein homolog 2 OS=Mus musculus GN=Llgl2 PE=2 SV=2	L2GL2_MOUSE	114 kDa	0.09054	0.17749	2	4
Peroxiredoxin-2 OS=Mus musculus GN=Prdx2 PE=1 SV=3	PRDX2_MOUSE	22 kDa	1.1586	1.3101	3	5
14-3-3 protein theta OS=Mus musculus GN=Ywhaq PE=1 SV=1	1433T_MOUSE (+2)	28 kDa	1.3977	1.3351	2	2
Alpha-S2-casein OS=Bos taurus GN=CSN1S2 PE=1 SV=2	CASA2_BOVIN	26 kDa	0.74205	0.25687	3	2
40S ribosomal protein S6 OS=Bos taurus GN=RPS6 PE=2 SV=1	RS6_BOVIN (+4)	29 kDa	0.66515	0.24574	3	2
Microtubule-associated protein RP/EB family member 3 OS=Mus musculus GN=Mapre3 PE=1 SV=1	MARE3_MOUSE (+1)	32 kDa	0.33664	0.82922	2	5
Probable E3 ubiquitin-protein ligase HECTD4 OS=Homo sapiens GN=HECTD4 PE=1 SV=5	HECD4_HUMAN	439 kDa	0.015507	0.014821	1	2
Non-POU domain-containing octamer-binding protein OS=Homo sapiens GN=NONO PE=1 SV=4	NONO_HUMAN (+3)	54 kDa	0.26671	0.38704	3	3
Heterogeneous nuclear ribonucleoprotein Q OS=Homo sapiens GN=SYNCRIP PE=1 SV=2	HNRPQ_HUMAN (+1)	70 kDa	0.42659	0.40724	3	2
Protein disulfide-isomerase A6 OS=Mus musculus GN=Pdia6 PE=1 SV=3	PDIA6_MOUSE	48 kDa	0.46063	0.28879	4	4
60S ribosomal protein L21 OS=Capra hircus GN=RPL21 PE=2 SV=1	RL21_CAPHI (+1)	19 kDa	1.0887	1.1233	2	3
Mitofusin-2 OS=Mus musculus GN=Mfn2 PE=1 SV=3	MFN2_MOUSE	86 kDa	0.29214	0.076053	6	1
Thiomorpholine-carboxylate dehydrogenase OS=Mus musculus GN=Crym PE=1 SV=1	CRYM_MOUSE	34 kDa	0.43448	0.91638	2	5
Sodium/potassium/calcium exchanger 4 OS=Mus musculus GN=Slc24a4 PE=2 SV=2	NCKX4_MOUSE	69 kDa	0.204	0.24723	2	3
Phospholipid hydroperoxide glutathione peroxidase, mitochondrial OS=Mus musculus GN=Gpx4 PE=1 SV=4	GPX41_MOUSE	22 kDa	1.1263	1.278	4	4
Cytochrome b-c1 complex subunit Rieske, mitochondrial OS=Mus musculus GN=Uqcrfs1 PE=1 SV=1	UCRI_MOUSE	29 kDa	0.64974	0.62025	3	3
Vitamin K epoxide reductase complex subunit 1-like protein 1 OS=Homo sapiens GN=VKORC1L1 PE=1 SV=2	VKORL_HUMAN (+2)	20 kDa	0.80057	1.196	3	3
60S ribosomal protein L24 OS=Bos taurus GN=RPL24 PE=2 SV=2	RL24_BOVIN (+5)	18 kDa	1.1505	0.60621	3	2
Transforming protein RhoA OS=Bos taurus GN=RHOA PE=1 SV=1	RHOA_BOVIN (+4)	22 kDa	1.2513	1.1049	4	4
60S ribosomal protein L8 OS=Bos taurus GN=RPL8 PE=2 SV=3	RL8_BOVIN (+4)	28 kDa	0.68285	0.82011	3	4
Enoyl-CoA delta isomerase 1, mitochondrial OS=Mus musculus GN=Eci1 PE=2 SV=2	ECI1_MOUSE	32 kDa	1.0055	0.32001	4	3
Cell division cycle 5-like protein OS=Mus musculus GN=Cdc5l PE=1 SV=2	CDC5L_MOUSE (+1)	92 kDa	0.15135	0.18272	3	3
Potassium voltage-gated channel subfamily V member 2 OS=Mus musculus GN=Kcnv2 PE=2 SV=1	KCNV2_MOUSE	64 kDa	0.46443	0.15567	5	2
Niemann-Pick C1 protein OS=Mus musculus GN=Npc1 PE=1 SV=2	NPC1_MOUSE	143 kDa	0.072455	0.14038	3	3
Ubiquitin carboxyl-terminal hydrolase 19 OS=Mus musculus GN=Usp19 PE=2 SV=1	UBP19_MOUSE	151 kDa	0.091808	0.043404	3	2
60S ribosomal protein L36 OS=Bos taurus GN=RPL36 PE=3 SV=3	RL36_BOVIN (+2)	12 kDa	2.922	2.201	4	3
Inositol monophosphatase 1 OS=Mus musculus GN=Impa1 PE=1 SV=1	IMPA1_MOUSE	30 kDa	0.64986	0.59531	4	4
CAS1 domain-containing protein 1 OS=Homo sapiens GN=CASD1 PE=2 SV=1	CASD1_HUMAN (+1)	92 kDa	0.15404	0.22356	4	5
D-beta-hydroxybutyrate dehydrogenase, mitochondrial OS=Mus musculus GN=Bdh1 PE=1 SV=2	BDH_MOUSE	38 kDa	0.27848	0.17278	3	2
Actin, alpha skeletal muscle OS=Bos taurus GN=ACTA1 PE=1 SV=1	ACTS_BOVIN (+6)	42 kDa	2.7205	2.4222	1	1
Nephrocystin-1 OS=Mus musculus GN=Nphp1 PE=1 SV=1	NPHP1_MOUSE	77 kDa	0.13526	0.12951	2	2
Dipeptidyl peptidase 3 OS=Mus musculus GN=Dpp3 PE=2 SV=2	DPP3_MOUSE	83 kDa	0.12563	0.16139	3	3
NADH dehydrogenase [ubiquinone] 1 alpha subcomplex subunit 12 OS=Mus musculus GN=Ndufa12 PE=1 SV=2	NDUAC_MOUSE	17 kDa	1.2068	0.63224	3	2
Dystrophin OS=Mus musculus GN=Dmd PE=1 SV=3	DMD_MOUSE	426 kDa	0.040208	0.030954	4	4
Anion exchange protein 3 OS=Mus musculus GN=Slc4a3 PE=1 SV=2	B3A3_MOUSE	135 kDa	0.025132	0.12418	1	4
Ribose-phosphate pyrophosphokinase 1 OS=Bos taurus GN=PRPS1 PE=2 SV=3	PRPS1_BOVIN (+4)	35 kDa	0.20939	0.75091	2	4
Cysteine--tRNA ligase, cytoplasmic OS=Mus musculus GN=Cars PE=1 SV=2	SYCC_MOUSE	95 kDa	0.22525	0.07028	5	2
Serine/threonine-protein phosphatase 2A 56 kDa regulatory subunit delta isoform OS=Homo sapiens GN=PPP2R5D PE=1 SV=1	2A5D_HUMAN (+1)	70 kDa	0.10097	0.19433	2	3
Neural cell adhesion molecule 2 OS=Mus musculus GN=Ncam2 PE=1 SV=1	NCAM2_MOUSE	93 kDa	0.14968	0.071492	2	2
Tight junction protein ZO-1 OS=Mus musculus GN=Tjp1 PE=1 SV=2	ZO1_MOUSE	195 kDa	0.070716	0.016766	3	1
X-linked retinitis pigmentosa GTPase regulator OS=Mus musculus GN=Rpgr PE=1 SV=2	RPGR_MOUSE	112 kDa	0.18902	0	4	0
Ankyrin-2 OS=Homo sapiens GN=ANK2 PE=1 SV=4	ANK2_HUMAN	434 kDa	0.3745	0.21257	3	3
Synaptic vesicle 2-related protein OS=Mus musculus GN=Svop PE=1 SV=1	SVOP_MOUSE	61 kDa	0.36246	0.3459	4	4
Acidic leucine-rich nuclear phosphoprotein 32 family member E OS=Homo sapiens GN=ANP32E PE=1 SV=1	AN32E_HUMAN (+2)	31 kDa	0.47847	0.73786	2	4
Macrophage migration inhibitory factor OS=Mus musculus GN=Mif PE=1 SV=2	MIF_MOUSE	13 kDa	2.223	1.2409	2	2
60S acidic ribosomal protein P2 OS=Mus musculus GN=Rplp2 PE=1 SV=3	RLA2_MOUSE	12 kDa	2.6068	2.4854	4	4
Potassium voltage-gated channel subfamily D member 3 OS=Rattus norvegicus GN=Kcnd3 PE=1 SV=2	KCND3_RAT	74 kDa	0.29286	0.18252	3	2
ATP synthase protein 8 OS=Mus musculus GN=Mtatp8 PE=1 SV=1	ATP8_MOUSE	8 kDa	2.3286	2.2255	2	2
26S protease regulatory subunit 6A OS=Mus musculus GN=Psmc3 PE=1 SV=2	PRS6A_MOUSE (+1)	50 kDa	0.36658	0.4315	3	5
Elongator complex protein 2 OS=Mus musculus GN=Elp2 PE=1 SV=1	ELP2_MOUSE	93 kDa	0.14987	0.14323	3	2
Mitogen-activated protein kinase 1 OS=Mus musculus GN=Mapk1 PE=1 SV=3	MK01_MOUSE (+1)	41 kDa	0.54342	0.42605	4	3
F-actin-capping protein subunit beta OS=Homo sapiens GN=CAPZB PE=1 SV=4	CAPZB_HUMAN (+3)	31 kDa	0.73899	0.3296	4	3
N-acetylglucosamine-6-sulfatase OS=Mus musculus GN=Gns PE=2 SV=1	GNS_MOUSE	61 kDa	0.17138	0.1641	2	2
ATP-binding cassette sub-family E member 1 OS=Homo sapiens GN=ABCE1 PE=1 SV=1	ABCE1_HUMAN (+1)	67 kDa	0.2113	0.19996	3	3
Cone-rod homeobox protein OS=Bos taurus GN=CRX PE=2 SV=1	CRX_BOVIN (+3)	32 kDa	0.21579	0.55911	1	3
Poly(U)-binding-splicing factor PUF60 OS=Mus musculus GN=Puf60 PE=2 SV=2	PUF60_MOUSE (+1)	60 kDa	0.17489	0.41669	2	6
Vesicle-associated membrane protein-associated protein A OS=Rattus norvegicus GN=Vapa PE=1 SV=3	VAPA_RAT	28 kDa	0.39075	0.52265	3	3
Caskin-1 OS=Mus musculus GN=Caskin1 PE=1 SV=2	CSKI1_MOUSE	150 kDa	0.11562	0.065587	4	2
Transmembrane anterior posterior transformation protein 1 OS=Mus musculus GN=Tapt1 PE=2 SV=2	TAPT1_MOUSE	64 kDa	0.46504	0.38464	5	6
Trafficking protein particle complex subunit 11 OS=Mus musculus GN=Trappc11 PE=2 SV=1	TPC11_MOUSE	128 kDa	0.080456	0.050917	3	1
Epsin-1 OS=Mus musculus GN=Epn1 PE=1 SV=3	EPN1_MOUSE (+1)	60 kDa	0.29873	0.16684	4	2
Leucine-rich repeat-containing protein 59 OS=Mus musculus GN=Lrrc59 PE=2 SV=1	LRC59_MOUSE (+1)	35 kDa	0.66772	0.19017	4	1
Tyrosine--tRNA ligase, cytoplasmic OS=Pongo abelii GN=YARS PE=2 SV=3	SYYC_PONAB	59 kDa	0.11628	0.29027	2	3
E3 ubiquitin-protein ligase HECTD1 OS=Homo sapiens GN=HECTD1 PE=1 SV=3	HECD1_HUMAN (+1)	289 kDa	0.071502	0.022526	3	1
Apoptosis-inducing factor 1, mitochondrial OS=Mus musculus GN=Aifm1 PE=1 SV=1	AIFM1_MOUSE	67 kDa	0.32435	0.098429	4	2
Glomulin OS=Mus musculus GN=Glmn PE=2 SV=1	GLMN_MOUSE	68 kDa	0.2078	0.20111	2	4
Protein MON2 homolog OS=Mus musculus GN=Mon2 PE=2 SV=2	MON2_MOUSE	189 kDa	0.072861	0.034837	2	2
Mitochondrial import inner membrane translocase subunit TIM44 OS=Mus musculus GN=Timm44 PE=2 SV=2	TIM44_MOUSE	51 kDa	0.43151	0.06447	3	1
Ataxin-2 OS=Mus musculus GN=Atxn2 PE=1 SV=1	ATX2_MOUSE	136 kDa	0.12751	0.023951	4	1
High mobility group protein B1 OS=Bos taurus GN=HMGB1 PE=1 SV=3	HMGB1_BOVIN (+9)	25 kDa	0.14121	0.91856	1	2
Plectin OS=Mus musculus GN=Plec PE=1 SV=2	PLEC_MOUSE	534 kDa	0.038483	0.012216	4	2
ATP synthase subunit g, mitochondrial OS=Mus musculus GN=Atp5l PE=1 SV=1	ATP5L_MOUSE	11 kDa	4.7911	0.30088	4	1
ATP-binding cassette sub-family A member 5 OS=Mus musculus GN=Abca5 PE=1 SV=2	ABCA5_MOUSE	186 kDa	0.11212	0.072103	4	4
CD44 antigen OS=Mus musculus GN=Cd44 PE=1 SV=3	CD44_MOUSE	86 kDa	0.24956	0.19724	3	3
40S ribosomal protein S14 OS=Cricetulus griseus GN=RPS14 PE=2 SV=3	RS14_CRIGR (+3)	16 kDa	1.5905	1.2181	3	3
Superoxide dismutase [Cu-Zn] OS=Mus musculus GN=Sod1 PE=1 SV=2	SODC_MOUSE	16 kDa	1.3048	1.2484	3	3
40S ribosomal protein S20 OS=Bos taurus GN=RPS20 PE=3 SV=1	RS20_BOVIN (+6)	13 kDa	1.631	1.9649	2	3
Up-regulated during skeletal muscle growth protein 5 OS=Mus musculus GN=Usmg5 PE=1 SV=1	USMG5_MOUSE	6 kDa	5.939	5.6763	3	3
60S ribosomal protein L23 OS=Bos taurus GN=RPL23 PE=2 SV=2	RL23_BOVIN (+5)	15 kDa	1.0651	1.7067	3	3
ELMO domain-containing protein 2 OS=Mus musculus GN=Elmod2 PE=2 SV=1	ELMD2_MOUSE	35 kDa	0.53846	0.39971	3	2
60S ribosomal protein L28 OS=Bos taurus GN=RPL28 PE=2 SV=3	RL28_BOVIN (+3)	16 kDa	1.3383	1.601	3	3
Protein transport protein Sec61 subunit alpha isoform 1 OS=Bos taurus GN=SEC61A1 PE=2 SV=3	S61A1_BOVIN (+5)	52 kDa	0.27244	0.26039	3	2
Electroneutral sodium bicarbonate exchanger 1 OS=Mus musculus GN=Slc4a8 PE=2 SV=1	S4A8_MOUSE	122 kDa	0.20258	0.25204	2	4
EH domain-containing protein 4 OS=Mus musculus GN=Ehd4 PE=1 SV=1	EHD4_MOUSE	61 kDa	0.22959	0.27874	2	4
Protein phosphatase 1 regulatory subunit 7 OS=Bos taurus GN=PPP1R7 PE=1 SV=1	PP1R7_BOVIN	41 kDa	0.25668	0.52534	2	4
Talin-2 OS=Homo sapiens GN=TLN2 PE=1 SV=4	TLN2_HUMAN	272 kDa	1.3392	0.92981	4	2
Eukaryotic translation initiation factor 3 subunit L OS=Mus musculus GN=Eif3l PE=1 SV=1	EIF3L_MOUSE	67 kDa	0.15701	0.2614	2	4
Mitochondrial carrier homolog 1 OS=Homo sapiens GN=MTCH1 PE=1 SV=1	MTCH1_HUMAN	42 kDa	0.25597	0.42359	2	3
Regulator of microtubule dynamics protein 3 OS=Mus musculus GN=Rmdn3 PE=1 SV=2	RMD3_MOUSE	52 kDa	0.20349	0.1942	2	2
PERQ amino acid-rich with GYF domain-containing protein 2 OS=Mus musculus GN=Gigyf2 PE=1 SV=2	PERQ2_MOUSE	149 kDa	0.11794	0.089054	5	3
Retinol-binding protein 1 OS=Mus musculus GN=Rbp1 PE=2 SV=2	RET1_MOUSE (+1)	16 kDa	0.44687	1.6403	1	4
Sodium/calcium exchanger 1 OS=Rattus norvegicus GN=Slc8a1 PE=2 SV=3	NAC1_RAT	108 kDa	0.12979	0.188	3	4
MAGUK p55 subfamily member 6 OS=Mus musculus GN=Mpp6 PE=1 SV=1	MPP6_MOUSE	63 kDa	0.28588	0.45717	2	4
Nicalin OS=Rattus norvegicus GN=Ncln PE=2 SV=1	NCLN_RAT	63 kDa	0.16641	0.27196	3	4
Calmodulin-regulated spectrin-associated protein 1 OS=Mus musculus GN=Camsap1 PE=1 SV=1	CAMP1_MOUSE	176 kDa	0.098591	0.055988	4	3
NADH-cytochrome b5 reductase 1 OS=Mus musculus GN=Cyb5r1 PE=2 SV=1	NB5R1_MOUSE	34 kDa	0.94061	0.19459	4	1
Tryptophan--tRNA ligase, cytoplasmic OS=Rattus norvegicus GN=Wars PE=1 SV=2	SYWC_RAT	54 kDa	0.19529	0.12177	3	1
NADH-ubiquinone oxidoreductase chain 1 OS=Mus musculus GN=Mtnd1 PE=1 SV=3	NU1M_MOUSE	36 kDa	0.75613	0.28387	4	2
Elongation of very long chain fatty acids protein 4 OS=Mus musculus GN=Elovl4 PE=1 SV=2	ELOV4_MOUSE	37 kDa	0.62215	0.28025	2	1
Phospholipase A-2-activating protein OS=Mus musculus GN=Plaa PE=2 SV=4	PLAP_MOUSE	87 kDa	0.078654	0.19359	2	3
Very long-chain specific acyl-CoA dehydrogenase, mitochondrial OS=Mus musculus GN=Acadvl PE=1 SV=3	ACADV_MOUSE	71 kDa	0.14743	0.092665	3	2
40S ribosomal protein S5 OS=Bos taurus GN=RPS5 PE=2 SV=3	RS5_BOVIN (+1)	23 kDa	0.48271	0.65256	2	3
Thioredoxin-related transmembrane protein 1 OS=Mus musculus GN=Tmx1 PE=1 SV=1	TMX1_MOUSE	31 kDa	0.60156	0.21145	3	1
Coatomer subunit delta OS=Pongo abelii GN=ARCN1 PE=2 SV=1	COPD_PONAB	57 kDa	0.12039	0.30107	2	4
NAD kinase domain-containing protein 1, mitochondrial OS=Mus musculus GN=Nadkd1 PE=1 SV=2	NAKD1_MOUSE (+1)	51 kDa	0.35636	0.19859	4	2
C-1-tetrahydrofolate synthase, cytoplasmic OS=Mus musculus GN=Mthfd1 PE=1 SV=4	C1TC_MOUSE	101 kDa	0.068462	0.13149	2	4
Vinculin OS=Homo sapiens GN=VCL PE=1 SV=4	VINC_HUMAN	124 kDa	0.056238	0.0528	2	2
Protein NipSnap homolog 2 OS=Mus musculus GN=Gbas PE=2 SV=1	NIPS2_MOUSE	33 kDa	0.4423	0.20128	2	1
Alpha-aminoadipic semialdehyde dehydrogenase OS=Mus musculus GN=Aldh7a1 PE=1 SV=4	AL7A1_MOUSE	59 kDa	0.43918	0.17725	5	3
Prolactin-inducible protein OS=Homo sapiens GN=PIP PE=1 SV=1	PIP_HUMAN	17 kDa	1.2524	0.40924	3	1
Electron transfer flavoprotein subunit alpha, mitochondrial OS=Mus musculus GN=Etfa PE=1 SV=2	ETFA_MOUSE	35 kDa	0.78352	0	4	0
Filamin-A OS=Mus musculus GN=Flna PE=1 SV=5	FLNA_MOUSE	281 kDa	0	0.023323	0	2
Vesicle-trafficking protein SEC22b OS=Cricetulus griseus GN=Sec22b PE=1 SV=3	SC22B_CRIGR (+4)	25 kDa	0.78752	0.57887	4	2
Dolichyl-diphosphooligosaccharide--protein glycosyltransferase subunit DAD1 OS=Homo sapiens GN=DAD1 PE=1 SV=3	DAD1_HUMAN (+4)	12 kDa	1.2984	2.1246	2	3
Serum paraoxonase/arylesterase 1 OS=Mus musculus GN=Pon1 PE=1 SV=2	PON1_MOUSE	40 kDa	0.36479	0.54505	2	3
Alpha-N-acetylgalactosaminidase OS=Mus musculus GN=Naga PE=2 SV=2	NAGAB_MOUSE	47 kDa	0.47502	0.36931	4	3
Nuclear pore complex protein Nup214 OS=Mus musculus GN=Nup214 PE=1 SV=2	NU214_MOUSE	213 kDa	0.081157	0.061709	3	3
3-ketodihydrosphingosine reductase OS=Mus musculus GN=Kdsr PE=2 SV=1	KDSR_MOUSE	36 kDa	0.40311	0.6048	2	3
Paralemmin-1 OS=Mus musculus GN=Palm PE=1 SV=1	PALM_MOUSE	42 kDa	0.44151	0.33001	3	2
Ras-related protein Ral-A OS=Mus musculus GN=Rala PE=1 SV=1	RALA_MOUSE (+2)	24 kDa	0.46803	0.79413	3	3
Solute carrier family 12 member 6 OS=Mus musculus GN=Slc12a6 PE=1 SV=2	S12A6_MOUSE	128 kDa	0.16509	0.18542	2	2
Protein YIPF3 OS=Mus musculus GN=Yipf3 PE=1 SV=1	YIPF3_MOUSE	38 kDa	0.59605	0.46668	3	3
40S ribosomal protein S24 OS=Bos taurus GN=RPS24 PE=2 SV=2	RS24_BOVIN (+5)	15 kDa	1.7366	0.71939	4	3
Cathepsin B OS=Mus musculus GN=Ctsb PE=1 SV=2	CATB_MOUSE	37 kDa	0.38783	0.47586	2	3
Prenylcysteine oxidase OS=Mus musculus GN=Pcyox1 PE=1 SV=1	PCYOX_MOUSE	56 kDa	0.18658	0.23963	2	2
RNA-binding protein 39 OS=Homo sapiens GN=RBM39 PE=1 SV=2	RBM39_HUMAN (+1)	59 kDa	0.11584	0.22753	1	2
Retinol dehydrogenase 10 OS=Mus musculus GN=Rdh10 PE=1 SV=2	RDH10_MOUSE	38 kDa	0.28112	0.56785	2	5
Elongation factor 1-alpha 2 OS=Bos taurus GN=EEF1A2 PE=2 SV=1	EF1A2_BOVIN (+4)	50 kDa	1.7267	1.3244	3	4
Malectin OS=Mus musculus GN=Mlec PE=2 SV=2	MLEC_MOUSE (+1)	32 kDa	0.33298	0.6818	1	2
Choline transporter-like protein 2 OS=Mus musculus GN=Slc44a2 PE=1 SV=2	CTL2_MOUSE	80 kDa	0.085697	0.21153	1	4
Receptor-type tyrosine-protein phosphatase alpha OS=Rattus norvegicus GN=Ptpra PE=2 SV=1	PTPRA_RAT	90 kDa	0.075924	0.26604	1	4
Serine/threonine-protein kinase WNK2 OS=Mus musculus GN=Wnk2 PE=1 SV=2	WNK2_MOUSE	228 kDa	0.075745	0.043198	3	2
Probable phospholipid-transporting ATPase IH OS=Mus musculus GN=Atp11a PE=2 SV=1	AT11A_MOUSE	136 kDa	0.050465	0.17528	1	5
Proteasome subunit alpha type-1 OS=Mus musculus GN=Psma1 PE=1 SV=1	PSA1_MOUSE	30 kDa	0.36615	0.90933	3	4
Endoplasmic reticulum metallopeptidase 1 OS=Mus musculus GN=Ermp1 PE=1 SV=2	ERMP1_MOUSE	100 kDa	0.14048	0.27446	3	5
WD repeat-containing protein 19 OS=Mus musculus GN=Wdr19 PE=1 SV=1	WDR19_MOUSE	151 kDa	0.091465	0.065149	4	2
Glucosidase 2 subunit beta OS=Mus musculus GN=Prkcsh PE=1 SV=1	GLU2B_MOUSE	59 kDa	0.12101	0.23021	2	3
Sideroflexin-5 OS=Mus musculus GN=Sfxn5 PE=1 SV=2	SFXN5_MOUSE	37 kDa	0.49836	0.088794	3	1
Epidermal growth factor receptor substrate 15-like 1 OS=Mus musculus GN=Eps15l1 PE=1 SV=3	EP15R_MOUSE	99 kDa	0.070465	0.16924	2	3
Ras GTPase-activating protein-binding protein 1 OS=Mus musculus GN=G3bp1 PE=1 SV=1	G3BP1_MOUSE	52 kDa	0.27427	0.19456	3	1
Serine/threonine-protein phosphatase 6 regulatory subunit 3 OS=Mus musculus GN=Ppp6r3 PE=1 SV=1	PP6R3_MOUSE	95 kDa	0.14734	0.034591	3	1
Secretory phospholipase A2 receptor OS=Mus musculus GN=Pla2r1 PE=1 SV=1	PLA2R_MOUSE	171 kDa	0.060383	0.11708	2	4
GPI inositol-deacylase OS=Mus musculus GN=Pgap1 PE=1 SV=3	PGAP1_MOUSE	105 kDa	0.20398	0.094799	5	3
Calcium uniporter protein, mitochondrial OS=Mus musculus GN=Mcu PE=1 SV=2	MCU_MOUSE	40 kDa	0.90993	0.083481	6	1
Succinate dehydrogenase [ubiquinone] iron-sulfur subunit, mitochondrial OS=Mus musculus GN=Sdhb PE=1 SV=1	DHSB_MOUSE	32 kDa	0.10996	0.20919	1	2
Leucine-rich repeat, immunoglobulin-like domain and transmembrane domain-containing protein 2 OS=Mus musculus GN=Lrit2 PE=2 SV=1	LRIT2_MOUSE	61 kDa	0.17163	0.35214	2	5
Far upstream element-binding protein 1 OS=Mus musculus GN=Fubp1 PE=1 SV=1	FUBP1_MOUSE (+1)	69 kDa	0.10317	0.52993	0	5
Proteasome-associated protein ECM29 homolog OS=Mus musculus GN=Ecm29 PE=1 SV=3	ECM29_MOUSE	204 kDa	0	0.04829	0	2
Cytochrome c oxidase subunit 6B1 OS=Mus musculus GN=Cox6b1 PE=1 SV=2	CX6B1_MOUSE	10 kDa	2.3245	1.607	3	3
Vesicle transport protein GOT1B OS=Bos taurus GN=GOLT1B PE=2 SV=1	GOT1B_BOVIN (+2)	15 kDa	1.7053	0.97615	3	2
Histone H1.2 OS=Bos taurus GN=HIST1H1C PE=1 SV=2	H12_BOVIN (+1)	21 kDa	0.74223	0.8897	3	4
UPF0568 protein C14orf166 homolog OS=Mus musculus PE=2 SV=1	CN166_MOUSE	28 kDa	0.67983	0.36962	3	2
ATP synthase subunit e, mitochondrial OS=Mus musculus GN=Atp5i PE=1 SV=2	ATP5I_MOUSE	8 kDa	2.1706	1.4652	2	2
Cytochrome c oxidase subunit 2 OS=Acomys wilsoni GN=MT-CO2 PE=3 SV=1	COX2_ACOWI (+19)	26 kDa	0.74926	0.57044	3	3
Serine/threonine-protein kinase MRCK alpha OS=Mus musculus GN=Cdc42bpa PE=1 SV=2	MRCKA_MOUSE	196 kDa	0.088566	0.11934	2	3
N-alpha-acetyltransferase 15, NatA auxiliary subunit OS=Homo sapiens GN=NAA15 PE=1 SV=1	NAA15_HUMAN (+1)	101 kDa	0.13743	0.097972	2	2
D-dopachrome decarboxylase OS=Mus musculus GN=Ddt PE=1 SV=3	DOPD_MOUSE	13 kDa	0.8885	1.1796	2	3
Protein Hook homolog 1 OS=Mus musculus GN=Hook1 PE=1 SV=2	HOOK1_MOUSE	84 kDa	0.12367	0.11798	2	2
Protein argonaute-1 OS=Homo sapiens GN=AGO1 PE=1 SV=3	AGO1_HUMAN (+1)	97 kDa	0.33884	0.43979	2	3
Dedicator of cytokinesis protein 9 OS=Mus musculus GN=Dock9 PE=1 SV=2	DOCK9_MOUSE	235 kDa	0.058381	0.04176	2	3
Lamina-associated polypeptide 2, isoforms beta/delta/epsilon/gamma OS=Mus musculus GN=Tmpo PE=1 SV=4	LAP2B_MOUSE	50 kDa	0.13679	0.34418	2	3
Adenosine 3'-phospho 5'-phosphosulfate transporter 1 OS=Mus musculus GN=Slc35b2 PE=2 SV=1	S35B2_MOUSE	47 kDa	0.38579	0.13945	3	1
RuvB-like 1 OS=Homo sapiens GN=RUVBL1 PE=1 SV=1	RUVB1_HUMAN (+2)	50 kDa	0.21095	0.27123	2	3
Mitochondrial import receptor subunit TOM22 homolog OS=Mus musculus GN=Tomm22 PE=2 SV=3	TOM22_MOUSE	16 kDa	1.6901	0.43663	4	2
Aquaporin-1 OS=Mus musculus GN=Aqp1 PE=1 SV=3	AQP1_MOUSE (+1)	29 kDa	0.66228	0.50443	2	2
Plexin-B1 OS=Mus musculus GN=Plxnb1 PE=1 SV=2	PLXB1_MOUSE	231 kDa	0.029493	0.071257	1	3
Eukaryotic translation initiation factor 4B OS=Mus musculus GN=Eif4b PE=1 SV=1	IF4B_MOUSE	69 kDa	0.20434	0.14537	2	2
Transmembrane protein 165 OS=Mus musculus GN=Tmem165 PE=2 SV=2	TM165_MOUSE (+1)	35 kDa	0.3084	0.75365	2	3
Insulin-like growth factor 1 receptor OS=Mus musculus GN=Igf1r PE=1 SV=3	IGF1R_MOUSE	156 kDa	0.066129	0.10653	2	3
Secernin-2 OS=Mus musculus GN=Scrn2 PE=2 SV=1	SCRN2_MOUSE	47 kDa	0.31285	0.29292	3	2
Ras-related protein Rab-11B OS=Bos taurus GN=RAB11B PE=2 SV=3	RB11B_BOVIN (+3)	24 kDa	0.28633	0.93795	2	3
Clathrin interactor 1 OS=Mus musculus GN=Clint1 PE=1 SV=2	EPN4_MOUSE	69 kDa	0.15257	0.24886	2	3
Proteasome subunit alpha type-7 OS=Mus musculus GN=Psma7 PE=1 SV=1	PSA7_MOUSE	28 kDa	0.54527	0.37275	3	2
Cytoplasmic FMR1-interacting protein 1 OS=Mus musculus GN=Cyfip1 PE=1 SV=1	CYFP1_MOUSE	145 kDa	0.3256	0.33735	2	2
Large neutral amino acids transporter small subunit 2 OS=Mus musculus GN=Slc7a8 PE=1 SV=1	LAT2_MOUSE	58 kDa	0.18215	0.29734	2	4
Phosphatidylinositol-binding clathrin assembly protein OS=Rattus norvegicus GN=Picalm PE=1 SV=1	PICAL_RAT	69 kDa	0.31171	0.24599	1	1
Kinesin-like protein KIF2A OS=Homo sapiens GN=KIF2A PE=1 SV=3	KIF2A_HUMAN (+3)	80 kDa	0.085817	0.083739	2	2
Pyridoxal-dependent decarboxylase domain-containing protein 1 OS=Mus musculus GN=Pdxdc1 PE=1 SV=2	PDXD1_MOUSE	87 kDa	0.078553	0.23522	1	4
WD repeat-containing protein 47 OS=Mus musculus GN=Wdr47 PE=1 SV=2	WDR47_MOUSE	102 kDa	0.10167	0.032016	2	1
Eukaryotic translation initiation factor 3 subunit D OS=Mus musculus GN=Eif3d PE=1 SV=2	EIF3D_MOUSE (+1)	64 kDa	0.054009	0.21346	1	3
SWI/SNF complex subunit SMARCC2 OS=Mus musculus GN=Smarcc2 PE=1 SV=2	SMRC2_MOUSE	133 kDa	0.1048	0.15218	2	5
AP-1 complex subunit gamma-1 OS=Mus musculus GN=Ap1g1 PE=1 SV=3	AP1G1_MOUSE	91 kDa	0.037723	0.10895	1	3
Mitochondrial carrier homolog 2 OS=Mus musculus GN=Mtch2 PE=1 SV=1	MTCH2_MOUSE	33 kDa	1.1103	0.20774	5	2
Carbonyl reductase [NADPH] 1 OS=Mus musculus GN=Cbr1 PE=1 SV=3	CBR1_MOUSE	31 kDa	0.11403	0.47014	1	3
AP-3 complex subunit mu-2 OS=Mus musculus GN=Ap3m2 PE=2 SV=1	AP3M2_MOUSE	47 kDa	0.47365	0.21617	4	3
Protein Hook homolog 3 OS=Mus musculus GN=Hook3 PE=1 SV=2	HOOK3_MOUSE	83 kDa	0	0.11979	0	2
Lamin-B receptor OS=Mus musculus GN=Lbr PE=1 SV=2	LBR_MOUSE	71 kDa	0.30199	0.34123	4	4
Collectrin OS=Mus musculus GN=Tmem27 PE=1 SV=1	TMM27_MOUSE	25 kDa	0	1.3217	0	5
Membrane frizzled-related protein OS=Mus musculus GN=Mfrp PE=2 SV=1	MFRP_MOUSE	64 kDa	0	0.21463	0	3
Plexin-A1 OS=Mus musculus GN=Plxna1 PE=1 SV=1	PLXA1_MOUSE	211 kDa	0	0.04659	0	3
Zinc finger RNA-binding protein OS=Mus musculus GN=Zfr PE=1 SV=2	ZFR_MOUSE	117 kDa	0.059673	0.028005	2	1
Leukocyte surface antigen CD47 OS=Homo sapiens GN=CD47 PE=1 SV=1	CD47_HUMAN (+1)	35 kDa	0.53103	0.39434	2	2
Nascent polypeptide-associated complex subunit alpha, muscle-specific form OS=Mus musculus GN=Naca PE=1 SV=2	NACAM_MOUSE	220 kDa	0.062364	0.059604	2	2
Tetraspanin-7 OS=Mus musculus GN=Tspan7 PE=2 SV=2	TSN7_MOUSE	28 kDa	0.53697	0.51321	2	2
Sodium/potassium-transporting ATPase subunit beta-3 OS=Mus musculus GN=Atp1b3 PE=1 SV=1	AT1B3_MOUSE	32 kDa	0.46054	0.44016	3	2
Phosphatidylinositol transfer protein alpha isoform OS=Homo sapiens GN=PITPNA PE=1 SV=2	PIPNA_HUMAN (+3)	32 kDa	0.46054	0.32461	2	2
40S ribosomal protein S21 OS=Mus musculus GN=Rps21 PE=2 SV=1	RS21_MOUSE (+1)	9 kDa	3.4409	1.2957	3	2
Ras-related protein Rab-10 OS=Canis familiaris GN=RAB10 PE=1 SV=1	RAB10_CANFA (+3)	23 kDa	1.3144	1.7383	2	3
3'(2'),5'-bisphosphate nucleotidase 1 OS=Mus musculus GN=Bpnt1 PE=1 SV=2	BPNT1_MOUSE	33 kDa	0.45174	0.41971	3	2
Heat shock 70 kDa protein 4 OS=Rattus norvegicus GN=Hspa4 PE=1 SV=1	HSP74_RAT	94 kDa	1.9834	1.9006	2	2
60S ribosomal protein L38 OS=Bos taurus GN=RPL38 PE=3 SV=4	RL38_BOVIN (+4)	8 kDa	1.5358	1.4646	2	2
Serine/threonine-protein phosphatase 2B catalytic subunit alpha isoform OS=Homo sapiens GN=PPP3CA PE=1 SV=1	PP2BA_HUMAN (+2)	59 kDa	0.65632	0.42182	2	2
Golgi reassembly-stacking protein 2 OS=Mus musculus GN=Gorasp2 PE=1 SV=3	GORS2_MOUSE	47 kDa	0.30345	0.21511	2	2
NADH dehydrogenase [ubiquinone] 1 beta subcomplex subunit 10 OS=Mus musculus GN=Ndufb10 PE=1 SV=3	NDUBA_MOUSE	21 kDa	0.5279	0.50553	2	2
NADH dehydrogenase [ubiquinone] 1 beta subcomplex subunit 4 OS=Mus musculus GN=Ndufb4 PE=1 SV=3	NDUB4_MOUSE	15 kDa	1.7527	0.45001	3	2
Band 4.1-like protein 1 OS=Mus musculus GN=Epb41l1 PE=1 SV=2	E41L1_MOUSE	98 kDa	0.62685	0.35724	3	2
NADH dehydrogenase [ubiquinone] 1 alpha subcomplex subunit 11 OS=Mus musculus GN=Ndufa11 PE=2 SV=2	NDUAB_MOUSE	15 kDa	1.0561	1.6908	2	3
Progressive ankylosis protein homolog OS=Homo sapiens GN=ANKH PE=1 SV=2	ANKH_HUMAN (+2)	54 kDa	0.12714	0.45947	1	4
CD82 antigen OS=Mus musculus GN=Cd82 PE=1 SV=1	CD82_MOUSE	30 kDa	0.2348	0.75126	1	2
THO complex subunit 2 OS=Mus musculus GN=Thoc2 PE=2 SV=1	THOC2_MOUSE	183 kDa	0.056272	0.07234	2	3
Breakpoint cluster region protein OS=Mus musculus GN=Bcr PE=1 SV=3	BCR_MOUSE	143 kDa	0.047787	0.11628	1	5
Metabotropic glutamate receptor 2 OS=Mus musculus GN=Grm2 PE=2 SV=2	GRM2_MOUSE (+1)	96 kDa	0.071493	0.10368	2	2
cAMP-dependent protein kinase catalytic subunit alpha OS=Mus musculus GN=Prkaca PE=1 SV=3	KAPCA_MOUSE	41 kDa	0.35528	0.16315	3	2
GPI ethanolamine phosphate transferase 2 OS=Homo sapiens GN=PIGG PE=1 SV=1	PIGG_HUMAN	108 kDa	0.095737	0.12281	2	3
Ferritin heavy chain OS=Mus musculus GN=Fth1 PE=1 SV=2	FRIH_MOUSE	21 kDa	0.94103	0.31823	3	1
E3 ubiquitin-protein ligase HERC2 OS=Mus musculus GN=Herc2 PE=1 SV=3	HERC2_MOUSE	527 kDa	0.012914	0.024761	2	4
Septin-4 OS=Macaca fascicularis GN=SEPT4 PE=2 SV=1	SEPT4_MACFA (+2)	55 kDa	0.062105	0.24565	1	2
Gem-associated protein 5 OS=Mus musculus GN=Gemin5 PE=1 SV=2	GEMI5_MOUSE	167 kDa	0.061807	0.039594	2	2
Xaa-Pro aminopeptidase 1 OS=Mus musculus GN=Xpnpep1 PE=2 SV=1	XPP1_MOUSE	70 kDa	0.098673	0.096573	2	2
COP9 signalosome complex subunit 4 OS=Mus musculus GN=Cops4 PE=1 SV=1	CSN4_MOUSE (+1)	46 kDa	0.07491	0.21878	1	2
Glycylpeptide N-tetradecanoyltransferase 1 OS=Mus musculus GN=Nmt1 PE=1 SV=1	NMT1_MOUSE	57 kDa	0.18546	0.11902	2	2
von Willebrand factor A domain-containing protein 8 OS=Mus musculus GN=Vwa8 PE=2 SV=2	VWA8_MOUSE	213 kDa	0.080828	0.030557	4	1
Ermin OS=Mus musculus GN=Ermn PE=1 SV=1	ERMIN_MOUSE	32 kDa	0	0.97934	0	6
26S proteasome non-ATPase regulatory subunit 11 OS=Bos taurus GN=PSMD11 PE=2 SV=3	PSD11_BOVIN (+2)	47 kDa	0.14989	0.069525	2	1
Neuroblast differentiation-associated protein AHNAK OS=Homo sapiens GN=AHNAK PE=1 SV=2	AHNK_HUMAN	629 kDa	0.010826	0.020768	1	3
CaM kinase-like vesicle-associated protein OS=Homo sapiens GN=CAMKV PE=2 SV=2	CAMKV_HUMAN (+1)	54 kDa	0.063134	0.060598	1	1
Titin OS=Homo sapiens GN=TTN PE=1 SV=4	TITIN_HUMAN	3816 kDa	0	0.0034095	0	3
Septin-8 OS=Mus musculus GN=Sept8 PE=1 SV=4	SEPT8_MOUSE	50 kDa	0.29205	0.13251	2	0
60S ribosomal protein L11 OS=Bos taurus GN=RPL11 PE=2 SV=3	RL11_BOVIN (+5)	20 kDa	0.75379	0.52666	2	2
Histone H2B type 1-B OS=Homo sapiens GN=HIST1H2BB PE=1 SV=2	H2B1B_HUMAN (+26)	14 kDa	1.1435	1.0929	2	2
Ankyrin repeat domain-containing protein 26 OS=Mus musculus GN=Ankrd26 PE=1 SV=2	ANR26_MOUSE	181 kDa	0.07631	0.072934	2	2
Branched-chain-amino-acid aminotransferase, cytosolic OS=Mus musculus GN=Bcat1 PE=2 SV=2	BCAT1_MOUSE	43 kDa	0.33584	0.32098	2	2
Destrin OS=Mus musculus GN=Dstn PE=1 SV=3	DEST_MOUSE (+1)	19 kDa	0.82974	0.5782	2	2
ATP synthase subunit delta, mitochondrial OS=Rattus norvegicus GN=Atp5d PE=1 SV=2	ATPD_RAT	18 kDa	0.88305	0.84398	2	2
RNA-binding protein FUS OS=Bos taurus GN=FUS PE=2 SV=2	FUS_BOVIN (+2)	52 kDa	0.20215	0.19292	2	2
Thioredoxin-related transmembrane protein 4 OS=Mus musculus GN=Tmx4 PE=1 SV=2	TMX4_MOUSE	37 kDa	0.28906	0.27586	2	2
Minor histocompatibility antigen H13 OS=Mus musculus GN=Hm13 PE=1 SV=1	HM13_MOUSE	42 kDa	0.2554	0.1583	2	1
Alpha-S1-casein OS=Bos taurus GN=CSN1S1 PE=1 SV=2	CASA1_BOVIN	25 kDa	0.79156	0.42714	3	2
Transmembrane emp24 domain-containing protein 7 OS=Rattus norvegicus GN=Tmed7 PE=1 SV=1	TMED7_RAT	25 kDa	0.58551	0.72759	2	2
NADH dehydrogenase [ubiquinone] iron-sulfur protein 7, mitochondrial OS=Mus musculus GN=Ndufs7 PE=1 SV=1	NDUS7_MOUSE	25 kDa	0.60567	0.42508	2	2
La-related protein 1 OS=Mus musculus GN=Larp1 PE=1 SV=2	LARP1_MOUSE	121 kDa	0.085597	0.081662	2	2
Protein FAM57B OS=Mus musculus GN=Fam57b PE=2 SV=2	FA57B_MOUSE	31 kDa	0.35197	0.33576	2	2
Ras-related protein Rab-1B OS=Bos taurus GN=RAB1B PE=2 SV=1	RAB1B_BOVIN (+4)	22 kDa	3.1308	4.2079	2	2
Rho GTPase-activating protein 5 OS=Mus musculus GN=Arhgap5 PE=2 SV=2	RHG05_MOUSE	172 kDa	0.059793	0.057229	2	2
Protein ERGIC-53 OS=Mus musculus GN=Lman1 PE=2 SV=1	LMAN1_MOUSE (+1)	58 kDa	0.24521	0.23771	3	4
Copine-6 OS=Homo sapiens GN=CPNE6 PE=1 SV=3	CPNE6_HUMAN	62 kDa	0.11101	0.22082	1	3
Secretagogin OS=Mus musculus GN=Scgn PE=2 SV=1	SEGN_MOUSE	32 kDa	0.21655	0.68709	1	3
40S ribosomal protein S12 OS=Bos taurus GN=RPS12 PE=2 SV=1	RS12_BOVIN (+2)	15 kDa	1.0933	0.46793	3	1
Glutamine--tRNA ligase OS=Bos taurus GN=QARS PE=2 SV=1	SYQ_BOVIN	88 kDa	0.20131	0.037375	3	1
Guanine nucleotide-binding protein G(q) subunit alpha OS=Mus musculus GN=Gnaq PE=1 SV=4	GNAQ_MOUSE (+1)	42 kDa	0.25176	0.32543	2	2
Protein MGARP OS=Mus musculus GN=Mgarp PE=1 SV=1	HUMMR_MOUSE	30 kDa	0.63496	0.34634	2	2
Ras-related protein Rap-1A OS=Bos taurus GN=RAP1A PE=1 SV=1	RAP1A_BOVIN (+10)	21 kDa	0.75581	0.72067	3	3
Poly(rC)-binding protein 2 OS=Mus musculus GN=Pcbp2 PE=1 SV=1	PCBP2_MOUSE	38 kDa	0.95028	1.0295	2	2
Heterogeneous nuclear ribonucleoprotein L OS=Mus musculus GN=Hnrnpl PE=1 SV=2	HNRPL_MOUSE	64 kDa	0.16428	0.051401	3	1
1-phosphatidylinositol 4,5-bisphosphate phosphodiesterase beta-4 OS=Rattus norvegicus GN=Plcb4 PE=2 SV=2	PLCB4_RAT	135 kDa	0.076753	0.073489	3	2
CUGBP Elav-like family member 2 OS=Homo sapiens GN=CELF2 PE=1 SV=1	CELF2_HUMAN (+3)	54 kDa	0.26141	0.12126	3	1
Folate transporter 1 OS=Mus musculus GN=Slc19a1 PE=1 SV=1	S19A1_MOUSE	58 kDa	0.058867	0.2325	1	2
GTP-binding protein Rheb OS=Mus musculus GN=Rheb PE=1 SV=1	RHEB_MOUSE	20 kDa	0.7447	1.1573	2	3
Methylglutaconyl-CoA hydratase, mitochondrial OS=Mus musculus GN=Auh PE=2 SV=1	AUHM_MOUSE	33 kDa	0.56085	0.20848	5	2
Calmodulin-regulated spectrin-associated protein 2 OS=Mus musculus GN=Camsap2 PE=1 SV=3	CAMP2_MOUSE	164 kDa	0.10566	0.019872	3	1
Tyrosine-protein phosphatase non-receptor type 21 OS=Mus musculus GN=Ptpn21 PE=1 SV=1	PTN21_MOUSE	133 kDa	0.077335	0.074047	2	2
Integrin beta-1 OS=Mus musculus GN=Itgb1 PE=1 SV=1	ITB1_MOUSE (+1)	88 kDa	0.038692	0.19431	1	4
Electron transfer flavoprotein subunit beta OS=Mus musculus GN=Etfb PE=1 SV=3	ETFB_MOUSE	28 kDa	0.73102	0.37593	4	2
Retinal dehydrogenase 1 OS=Mus musculus GN=Aldh1a1 PE=1 SV=5	AL1A1_MOUSE	54 kDa	0.19405	0.060473	2	1
Dipeptidyl aminopeptidase-like protein 6 OS=Mus musculus GN=Dpp6 PE=1 SV=1	DPP6_MOUSE	91 kDa	0.15286	0	2	0
Serine/threonine-protein kinase N1 OS=Homo sapiens GN=PKN1 PE=1 SV=2	PKN1_HUMAN	104 kDa	0.06588	0.062965	2	1
Peripheral plasma membrane protein CASK OS=Homo sapiens GN=CASK PE=1 SV=3	CSKP_HUMAN (+2)	105 kDa	0.032745	0.062295	1	1
WD40 repeat-containing protein SMU1 OS=Bos taurus GN=SMU1 PE=2 SV=1	SMU1_BOVIN (+4)	58 kDa	0.25042	0.11439	3	2
Protein SCAF8 OS=Mus musculus GN=Scaf8 PE=1 SV=1	SCAF8_MOUSE	140 kDa	0.12485	0.046805	4	1
Guanine nucleotide-binding protein G(s) subunit alpha isoforms XLas OS=Mus musculus GN=Gnas PE=2 SV=1	GNAS1_MOUSE	122 kDa	0.085082	0.139	1	3
Calcium/calmodulin-dependent protein kinase type II subunit beta OS=Homo sapiens GN=CAMK2B PE=1 SV=3	KCC2B_HUMAN	73 kDa	0.5204	0.50401	2	3
Mannose-6-phosphate isomerase OS=Mus musculus GN=Mpi PE=2 SV=1	MPI_MOUSE	47 kDa	0	0.29365	0	2
Centrosome-associated protein 350 OS=Homo sapiens GN=CEP350 PE=1 SV=1	CE350_HUMAN	351 kDa	0.0097569	0.037295	1	2
Liprin-alpha-2 OS=Mus musculus GN=Ppfia2 PE=1 SV=2	LIPA2_MOUSE	143 kDa	0	0.045602	0	1
H(+)/Cl(-) exchange transporter 4 OS=Mus musculus GN=Clcn4 PE=2 SV=2	CLCN4_MOUSE	84 kDa	0.12427	0.16117	1	3
60S ribosomal protein L34 OS=Homo sapiens GN=RPL34 PE=1 SV=3	RL34_HUMAN (+3)	13 kDa	0.87501	0.51285	2	1
Hornerin OS=Homo sapiens GN=HRNR PE=1 SV=2	HORN_HUMAN	282 kDa	0.048567	0.046418	2	2
E3 ubiquitin/ISG15 ligase TRIM25 OS=Mus musculus GN=Trim25 PE=2 SV=2	TRI25_MOUSE	72 kDa	0.19585	0.18718	3	3
60 kDa SS-A/Ro ribonucleoprotein OS=Mus musculus GN=Trove2 PE=1 SV=1	RO60_MOUSE	60 kDa	0.17522	0.22491	2	3
F-actin-capping protein subunit alpha-2 OS=Artibeus jamaicensis GN=CAPZA2 PE=3 SV=1	CAZA2_ARTJA (+9)	33 kDa	0.3259	0.31195	2	2
Synergin gamma OS=Mus musculus GN=Synrg PE=1 SV=1	SYNRG_MOUSE	140 kDa	0.099085	0.070766	3	2
60S ribosomal protein L35 OS=Homo sapiens GN=RPL35 PE=1 SV=2	RL35_HUMAN (+2)	15 kDa	0.79287	0.46793	2	2
Acetolactate synthase-like protein OS=Mus musculus GN=Ilvbl PE=2 SV=1	ILVBL_MOUSE	68 kDa	0.10078	0.19963	1	3
Limbic system-associated membrane protein OS=Mus musculus GN=Lsamp PE=1 SV=1	LSAMP_MOUSE (+1)	38 kDa	0.28018	0.37093	2	3
Secernin-1 OS=Rattus norvegicus GN=Scrn1 PE=1 SV=1	SCRN1_RAT	46 kDa	0.14874	0.14216	1	1
Fragile X mental retardation syndrome-related protein 1 OS=Cricetulus griseus GN=FXR1 PE=2 SV=1	FXR1_CRIGR	70 kDa	0.098514	0.14341	1	2
Inositol polyphosphate 1-phosphatase OS=Mus musculus GN=Inpp1 PE=1 SV=2	INPP_MOUSE	43 kDa	0.15959	0.23455	1	2
Myristoylated alanine-rich C-kinase substrate OS=Mus musculus GN=Marcks PE=1 SV=2	MARCS_MOUSE	30 kDa	0.49584	0.34909	2	2
NADH dehydrogenase [ubiquinone] iron-sulfur protein 8, mitochondrial OS=Mus musculus GN=Ndufs8 PE=1 SV=1	NDUS8_MOUSE	24 kDa	0.14659	0.43776	1	2
Dystonin OS=Homo sapiens GN=DST PE=1 SV=4	DYST_HUMAN	861 kDa	0.027801	0.022785	3	1
Acid ceramidase OS=Mus musculus GN=Asah1 PE=1 SV=1	ASAH1_MOUSE	45 kDa	0.23744	0.30671	2	2
Beta-galactosidase-1-like protein 2 OS=Mus musculus GN=Glb1l2 PE=2 SV=1	GLBL2_MOUSE	72 kDa	0.1946	0.13849	3	3
Dynein light chain 2, cytoplasmic OS=Bos taurus GN=DYNLL2 PE=3 SV=1	DYL2_BOVIN (+3)	10 kDa	2.2589	0.67062	3	2
Bcl-2-like protein 13 OS=Mus musculus GN=Bcl2l13 PE=1 SV=2	B2L13_MOUSE	47 kDa	0.30572	0.070605	2	1
60S ribosomal protein L19 OS=Bos taurus GN=RPL19 PE=2 SV=1	RL19_BOVIN (+6)	23 kDa	0.6403	0.14276	2	1
NADH dehydrogenase [ubiquinone] 1 beta subcomplex subunit 5, mitochondrial OS=Mus musculus GN=Ndufb5 PE=1 SV=1	NDUB5_MOUSE	22 kDa	0.69834	0.66744	2	2
Major prion protein OS=Cricetulus griseus GN=PRNP PE=3 SV=1	PRIO_CRIGR (+1)	28 kDa	0.26489	0.50877	2	3
Coronin-1A OS=Mus musculus GN=Coro1a PE=1 SV=5	COR1A_MOUSE	51 kDa	0.1403	0.34019	2	3
Echinoderm microtubule-associated protein-like 3 OS=Mus musculus GN=Eml3 PE=2 SV=1	EMAL3_MOUSE	96 kDa	0.14559	0.034187	3	1
Trafficking protein particle complex subunit 12 OS=Mus musculus GN=Trappc12 PE=1 SV=2	TPC12_MOUSE	88 kDa	0.15921	0.037327	2	1
Histone H2A type 2-C OS=Bos taurus GN=HIST2H2AC PE=2 SV=1	H2A2C_BOVIN (+2)	14 kDa	0.5099	1.0929	1	2
Nucleoside diphosphate kinase A OS=Mus musculus GN=Nme1 PE=1 SV=1	NDKA_MOUSE	17 kDa	0.20648	0.62775	1	2
Nucleobindin-1 OS=Bos taurus GN=NUCB1 PE=2 SV=1	NUCB1_BOVIN (+2)	55 kDa	0.062958	0.31389	1	3
Pyridoxal kinase OS=Mus musculus GN=Pdxk PE=1 SV=1	PDXK_MOUSE	35 kDa	0.19833	0.51046	2	3
Phosphoribosyl pyrophosphate synthase-associated protein 2 OS=Mus musculus GN=Prpsap2 PE=1 SV=1	KPRB_MOUSE (+1)	41 kDa	0.17696	0.1618	2	2
Protein phosphatase 1B OS=Mus musculus GN=Ppm1b PE=2 SV=1	PPM1B_MOUSE	43 kDa	0.16712	0.24998	2	3
Consortin OS=Mus musculus GN=Cnst PE=1 SV=1	CNST_MOUSE	77 kDa	0.044874	0.17437	1	3
Vasorin OS=Mus musculus GN=Vasn PE=2 SV=2	VASN_MOUSE	72 kDa	0	0.28489	0	5
Adiponectin receptor protein 1 OS=Mus musculus GN=Adipor1 PE=1 SV=1	ADR1_MOUSE	42 kDa	0.16897	0.078138	2	1
Succinyl-CoA ligase [ADP/GDP-forming] subunit alpha, mitochondrial OS=Mus musculus GN=Suclg1 PE=1 SV=4	SUCA_MOUSE	36 kDa	0.51395	0	3	0
Sodium-dependent neutral amino acid transporter SLC6A17 OS=Mus musculus GN=Slc6a17 PE=1 SV=1	S6A17_MOUSE	81 kDa	0.085923	0.20877	2	3
Visual pigment-like receptor peropsin OS=Mus musculus GN=Rrh PE=1 SV=1	OPSX_MOUSE	37 kDa	0.093583	0.18583	1	2
Metal transporter CNNM4 OS=Mus musculus GN=Cnnm4 PE=1 SV=2	CNNM4_MOUSE	87 kDa	0.039771	0.27793	1	5
C-Jun-amino-terminal kinase-interacting protein 3 OS=Mus musculus GN=Mapk8ip3 PE=1 SV=1	JIP3_MOUSE	148 kDa	0.093632	0.022117	1	1
Intraflagellar transport protein 122 homolog OS=Mus musculus GN=Ift122 PE=2 SV=1	IF122_MOUSE	135 kDa	0.051082	0.024249	2	1
Enoyl-CoA hydratase, mitochondrial OS=Mus musculus GN=Echs1 PE=1 SV=1	ECHM_MOUSE	31 kDa	0.34292	0.32837	2	2
3-beta-hydroxysteroid-Delta(8),Delta(7)-isomerase OS=Mus musculus GN=Ebp PE=1 SV=3	EBP_MOUSE	26 kDa	0.56664	0.39803	2	2
NADH dehydrogenase [ubiquinone] 1 alpha subcomplex subunit 4 OS=Bos taurus GN=NDUFA4 PE=1 SV=1	NDUA4_BOVIN (+1)	9 kDa	2.0596	0.74707	3	1
Eukaryotic translation initiation factor 2 subunit 1 OS=Bos taurus GN=EIF2S1 PE=2 SV=2	IF2A_BOVIN (+2)	36 kDa	0.41243	0.28376	3	2
60S ribosomal protein L22 OS=Homo sapiens GN=RPL22 PE=1 SV=2	RL22_HUMAN (+4)	15 kDa	0.77955	0.74356	2	2
Vacuolar protein sorting-associated protein 11 homolog OS=Homo sapiens GN=VPS11 PE=1 SV=1	VPS11_HUMAN (+1)	108 kDa	0.096351	0.060681	3	1
Serine/arginine-rich splicing factor 4 OS=Mus musculus GN=Srsf4 PE=2 SV=1	SRSF4_MOUSE	56 kDa	0.25331	0.30803	2	2
Gamma-glutamyltransferase 7 OS=Mus musculus GN=Ggt7 PE=1 SV=2	GGT7_MOUSE	70 kDa	0.14911	0.14225	3	2
Guanylyl cyclase-activating protein 1 OS=Mus musculus GN=Guca1a PE=2 SV=3	GUC1A_MOUSE	23 kDa	0.67742	0.62496	3	2
Thioredoxin-dependent peroxide reductase, mitochondrial OS=Mus musculus GN=Prdx3 PE=1 SV=1	PRDX3_MOUSE	28 kDa	0.5255	0.25126	2	2
FK506-binding protein 15 OS=Mus musculus GN=Fkbp15 PE=1 SV=2	FKB15_MOUSE	133 kDa	0.10414	0.12534	2	3
Ras-related protein Rab-5C OS=Canis familiaris GN=RAB5C PE=2 SV=1	RAB5C_CANFA (+1)	23 kDa	0.6403	0.79843	3	3
Neurotrimin OS=Mus musculus GN=Ntm PE=2 SV=2	NTRI_MOUSE	38 kDa	0.1894	0.2691	2	3
Proteasome subunit alpha type-6 OS=Bos taurus GN=PSMA6 PE=1 SV=1	PSA6_BOVIN (+3)	27 kDa	0.39612	0.25759	3	2
Vacuolar protein sorting-associated protein 16 homolog OS=Mus musculus GN=Vps16 PE=1 SV=3	VPS16_MOUSE	95 kDa	0.10967	0.10463	3	2
Protein tweety homolog 1 OS=Mus musculus GN=Ttyh1 PE=1 SV=1	TTYH1_MOUSE	49 kDa	0.2164	0.21593	2	3
Rho GTPase-activating protein 1 OS=Mus musculus GN=Arhgap1 PE=1 SV=1	RHG01_MOUSE	50 kDa	0.20998	0.20032	3	2
Protein FAM134C OS=Mus musculus GN=Fam134c PE=2 SV=1	F134C_MOUSE	52 kDa	0.20417	0.1276	2	1
Bifunctional purine biosynthesis protein PURH OS=Mus musculus GN=Atic PE=1 SV=2	PUR9_MOUSE	64 kDa	0.05382	0.10239	1	1
Tyrosine-protein kinase Yes OS=Homo sapiens GN=YES1 PE=1 SV=3	YES_HUMAN (+2)	61 kDa	0.056905	0.16527	1	2
Protein FAM162A OS=Mus musculus GN=Fam162a PE=2 SV=1	F162A_MOUSE	18 kDa	0.63302	0.60597	2	2
CCR4-NOT transcription complex subunit 3 OS=Homo sapiens GN=CNOT3 PE=1 SV=1	CNOT3_HUMAN (+1)	82 kDa	0.085083	0.16342	2	3
PRA1 family protein 2 OS=Mus musculus GN=Praf2 PE=2 SV=1	PRAF2_MOUSE	19 kDa	0.1821	0.7874	1	3
Protein FAM63A OS=Mus musculus GN=Fam63a PE=1 SV=1	FA63A_MOUSE	51 kDa	0.067664	0.33862	1	4
Ran GTPase-activating protein 1 OS=Mus musculus GN=Rangap1 PE=1 SV=2	RAGP1_MOUSE	64 kDa	0.053873	0.15785	1	3
Probable global transcription activator SNF2L2 OS=Mus musculus GN=Smarca2 PE=1 SV=1	SMCA2_MOUSE	180 kDa	0.019033	0.091824	1	3
Transmembrane protein 87B OS=Mus musculus GN=Tmem87b PE=2 SV=1	TM87B_MOUSE	63 kDa	0.10942	0.21461	1	2
Syntaxin-7 OS=Homo sapiens GN=STX7 PE=1 SV=4	STX7_HUMAN (+1)	30 kDa	0	0.60997	0	3
Protein WWC2 OS=Mus musculus GN=Wwc2 PE=2 SV=1	WWC2_MOUSE	133 kDa	0.051569	0.099785	1	2
Protein FAM98B OS=Mus musculus GN=Fam98b PE=2 SV=1	FA98B_MOUSE	45 kDa	0	0.30197	0	3
Cadherin-2 OS=Mus musculus GN=Cdh2 PE=1 SV=2	CADH2_MOUSE (+1)	100 kDa	0	0.099451	0	2
Inorganic pyrophosphatase 2, mitochondrial OS=Mus musculus GN=Ppa2 PE=2 SV=1	IPYR2_MOUSE	38 kDa	0.18185	0	1	0
Ras-related protein Rab-18 OS=Bos taurus GN=RAB18 PE=2 SV=1	RAB18_BOVIN (+4)	23 kDa	0.4802	0.81586	2	3
Nuclear pore complex protein Nup155 OS=Mus musculus GN=Nup155 PE=2 SV=1	NU155_MOUSE	155 kDa	0.11185	0.042512	5	2
Helicase SKI2W OS=Homo sapiens GN=SKIV2L PE=1 SV=3	SKIV2_HUMAN	138 kDa	0.024705	0.096568	1	3
Utrophin OS=Homo sapiens GN=UTRN PE=1 SV=2	UTRO_HUMAN	394 kDa	0	0.033155	0	3
Guanylate kinase OS=Mus musculus GN=Guk1 PE=1 SV=2	KGUA_MOUSE	22 kDa	0.55568	0.15337	2	1
5-oxoprolinase OS=Mus musculus GN=Oplah PE=2 SV=1	OPLA_MOUSE	138 kDa	0.024725	0.047488	1	1
Tumor susceptibility gene 101 protein OS=Homo sapiens GN=TSG101 PE=1 SV=2	TS101_HUMAN (+2)	44 kDa	0	0.31772	0	3
Optineurin OS=Mus musculus GN=Optn PE=1 SV=1	OPTN_MOUSE	67 kDa	0	0.049024	0	1
Myotubularin-related protein 5 OS=Mus musculus GN=Sbf1 PE=1 SV=2	MTMR5_MOUSE	209 kDa	0.032706	0.015621	1	1
Protein transport protein Sec24A OS=Mus musculus GN=Sec24a PE=1 SV=1	SC24A_MOUSE	119 kDa	0.087385	0	2	0
1-phosphatidylinositol 4,5-bisphosphate phosphodiesterase eta-2 OS=Mus musculus GN=Plch2 PE=1 SV=2	PLCH2_MOUSE	164 kDa	0	0.019885	0	1
ATPase ASNA1 OS=Bos taurus GN=ASNA1 PE=2 SV=1	ASNA_BOVIN (+2)	39 kDa	0	0.2784	0	3
Unconventional myosin-Vb OS=Mus musculus GN=Myo5b PE=2 SV=2	MYO5B_MOUSE	211 kDa	0.065324	0.094374	0	0
14-3-3 protein eta OS=Bos taurus GN=YWHAH PE=1 SV=2	1433F_BOVIN (+3)	28 kDa	0.8319	1.1248	1	2
Putative RNA-binding protein Luc7-like 2 OS=Homo sapiens GN=LUC7L2 PE=1 SV=2	LC7L2_HUMAN (+1)	47 kDa	0.14838	0.14182	1	1
Adenylate cyclase type 2 OS=Mus musculus GN=Adcy2 PE=2 SV=2	ADCY2_MOUSE (+1)	123 kDa	0.08411	0.080244	2	2
Pyruvate kinase isozymes M1/M2 OS=Rattus norvegicus GN=Pkm PE=1 SV=3	KPYM_RAT	58 kDa	18.626	19.475	1	2
WD repeat-containing protein 17 OS=Homo sapiens GN=WDR17 PE=2 SV=2	WDR17_HUMAN	148 kDa	0.09431	0.044224	3	1
3-ketoacyl-CoA thiolase A, peroxisomal OS=Mus musculus GN=Acaa1a PE=2 SV=1	THIKA_MOUSE	44 kDa	0.24199	0.23085	2	3
Protein VAC14 homolog OS=Mus musculus GN=Vac14 PE=1 SV=1	VAC14_MOUSE	88 kDa	0.077854	0.11301	1	2
Derlin-1 OS=Mus musculus GN=Derl1 PE=2 SV=1	DERL1_MOUSE	29 kDa	0.3764	0.3592	2	2
Sodium/hydrogen exchanger 6 OS=Homo sapiens GN=SLC9A6 PE=1 SV=2	SL9A6_HUMAN	74 kDa	0.14111	0.088464	2	2
Coactosin-like protein OS=Mus musculus GN=Cotl1 PE=1 SV=3	COTL1_MOUSE (+1)	16 kDa	0.44364	1.2484	1	2
ADP-ribosylation factor-like protein 6 OS=Mus musculus GN=Arl6 PE=2 SV=1	ARL6_MOUSE	21 kDa	0.33478	0.6909	1	3
Coronin-1B OS=Mus musculus GN=Coro1b PE=1 SV=1	COR1B_MOUSE	54 kDa	0.12793	0.12227	1	2
Vacuolar protein sorting-associated protein 26B OS=Homo sapiens GN=VPS26B PE=1 SV=2	VP26B_HUMAN (+1)	39 kDa	0.47135	0.1688	4	2
Glucose-6-phosphatase 3 OS=Mus musculus GN=G6pc3 PE=1 SV=1	G6PC3_MOUSE	39 kDa	0.18538	0.26346	2	2
ATP-sensitive inward rectifier potassium channel 10 OS=Mus musculus GN=Kcnj10 PE=1 SV=1	IRK10_MOUSE	42 kDa	0.081105	0.32364	1	3
Interleukin enhancer-binding factor 2 OS=Homo sapiens GN=ILF2 PE=1 SV=2	ILF2_HUMAN (+2)	43 kDa	0.080598	0.31837	1	2
Synaptosomal-associated protein 47 OS=Mus musculus GN=Snap47 PE=1 SV=1	SNP47_MOUSE	47 kDa	0.14838	0.29365	1	2
Ubiquilin-2 OS=Mus musculus GN=Ubqln2 PE=1 SV=2	UBQL2_MOUSE	67 kDa	0.05082	0.097609	1	1
Pleckstrin homology domain-containing family B member 1 OS=Homo sapiens GN=PLEKHB1 PE=1 SV=1	PKHB1_HUMAN (+1)	27 kDa	0.12881	0.52002	1	2
Profilin-1 OS=Mus musculus GN=Pfn1 PE=1 SV=2	PROF1_MOUSE (+1)	15 kDa	0.47448	0.50441	2	2
Transmembrane emp24 domain-containing protein 9 OS=Bos taurus GN=TMED9 PE=1 SV=1	TMED9_BOVIN (+3)	27 kDa	0.12828	0.67112	1	3
Histidine--tRNA ligase, cytoplasmic OS=Mus musculus GN=Hars PE=2 SV=2	SYHC_MOUSE	57 kDa	0.12393	0.17516	2	2
Drebrin OS=Homo sapiens GN=DBN1 PE=1 SV=4	DREB_HUMAN (+2)	71 kDa	0.096194	0.091937	1	1
Serine/threonine-protein kinase PAK 2 OS=Mus musculus GN=Pak2 PE=1 SV=1	PAK2_MOUSE (+1)	58 kDa	0.11876	0.056722	2	1
Rab3 GTPase-activating protein non-catalytic subunit OS=Mus musculus GN=Rab3gap2 PE=1 SV=2	RBGPR_MOUSE	153 kDa	0.067591	0.086578	2	4
Transmembrane protein 168 OS=Mus musculus GN=Tmem168 PE=2 SV=1	TM168_MOUSE (+1)	80 kDa	0.086179	0.0841	2	2
Nuclear pore complex protein Nup93 OS=Bos taurus GN=NUP93 PE=2 SV=1	NUP93_BOVIN (+1)	93 kDa	0.11117	0.071317	2	2
Golgi resident protein GCP60 OS=Mus musculus GN=Acbd3 PE=1 SV=3	GCP60_MOUSE (+1)	60 kDa	0.056889	0.22755	1	4
Sodium/iodide cotransporter OS=Mus musculus GN=Slc5a5 PE=2 SV=1	SC5A5_MOUSE	66 kDa	0	0.15296	0	2
Transmembrane protein 43 OS=Mus musculus GN=Tmem43 PE=1 SV=1	TMM43_MOUSE	45 kDa	0.15927	0.39087	2	4
Rab GTPase-activating protein 1 OS=Homo sapiens GN=RABGAP1 PE=1 SV=3	RBGP1_HUMAN (+2)	122 kDa	0.056207	0	1	0
Reticulocalbin-2 OS=Mus musculus GN=Rcn2 PE=2 SV=1	RCN2_MOUSE	37 kDa	0	0.37067	0	4
WD repeat and FYVE domain-containing protein 3 OS=Mus musculus GN=Wdfy3 PE=1 SV=1	WDFY3_MOUSE	392 kDa	0.034887	0	3	0
Acyl-coenzyme A thioesterase THEM4 OS=Mus musculus GN=Them4 PE=1 SV=1	THEM4_MOUSE	26 kDa	0.57191	0	2	0
Retinal rod rhodopsin-sensitive cGMP 3',5'-cyclic phosphodiesterase subunit delta OS=Bos taurus GN=PDE6D PE=1 SV=1	PDE6D_BOVIN (+2)	17 kDa	0.64864	0.61871	2	2
Protein HEG homolog 1 OS=Mus musculus GN=Heg1 PE=1 SV=1	HEG1_MOUSE	142 kDa	0.048482	0.046032	2	2
Inositol hexakisphosphate and diphosphoinositol-pentakisphosphate kinase 1 OS=Mus musculus GN=Ppip5k1 PE=2 SV=1	VIP1_MOUSE	160 kDa	0.021463	0.020404	1	1
General transcription factor 3C polypeptide 1 OS=Mus musculus GN=Gtf3c1 PE=2 SV=2	TF3C1_MOUSE	237 kDa	0.043899	0.027461	3	2
Small nuclear ribonucleoprotein-associated protein B' OS=Bos taurus GN=SNRPB PE=2 SV=1	RSMB_BOVIN (+3)	25 kDa	0.30428	0.42492	2	3
Nucleolar transcription factor 1 OS=Homo sapiens GN=UBTF PE=1 SV=1	UBF1_HUMAN (+1)	89 kDa	0.19756	0.036665	3	1
Glucose 1,6-bisphosphate synthase OS=Mus musculus GN=Pgm2l1 PE=1 SV=1	PGM2L_MOUSE	70 kDa	0.099523	0.046727	2	1
Pericentrin OS=Mus musculus GN=Pcnt PE=1 SV=2	PCNT_MOUSE	329 kDa	0.020694	0	2	0
Centrobin OS=Mus musculus GN=Cntrob PE=2 SV=2	CNTRB_MOUSE	99 kDa	0.034295	0	1	0
Neogenin OS=Mus musculus GN=Neo1 PE=1 SV=1	NEO1_MOUSE	163 kDa	0	0.10167	0	3
Erythrocyte band 7 integral membrane protein OS=Mus musculus GN=Stom PE=1 SV=3	STOM_MOUSE	31 kDa	0.11155	0.84965	1	4
Cerebellar degeneration-related protein 2 OS=Mus musculus GN=Cdr2 PE=1 SV=2	CDR2_MOUSE	52 kDa	0	0.063216	0	1
Misshapen-like kinase 1 OS=Homo sapiens GN=MINK1 PE=1 SV=2	MINK1_HUMAN	150 kDa	0.022699	0.043598	1	1
Tetratricopeptide repeat protein 21B OS=Mus musculus GN=Ttc21b PE=2 SV=1	TT21B_MOUSE	151 kDa	0	0	0	0
Activated RNA polymerase II transcriptional coactivator p15 OS=Mus musculus GN=Sub1 PE=1 SV=3	TCP4_MOUSE (+1)	14 kDa	0	1.4136	0	3
14-3-3 protein beta/alpha OS=Bos taurus GN=YWHAB PE=1 SV=2	1433B_BOVIN (+4)	28 kDa	1.5701	1.1301	3	1
Dipeptidyl peptidase 2 OS=Rattus norvegicus GN=Dpp7 PE=1 SV=1	DPP2_RAT	55 kDa	0.12506	0.11953	1	1
Magnesium transporter protein 1 OS=Rattus norvegicus GN=Magt1 PE=2 SV=2	MAGT1_RAT	38 kDa	0.18239	0.36378	1	2
Isobutyryl-CoA dehydrogenase, mitochondrial OS=Homo sapiens GN=ACAD8 PE=1 SV=1	ACAD8_HUMAN (+1)	45 kDa	0.15321	0.14643	1	1
Neuroligin-2 OS=Mus musculus GN=Nlgn2 PE=1 SV=2	NLGN2_MOUSE (+1)	91 kDa	0.075364	0.072029	1	2
Dynamin-1 OS=Mus musculus GN=Dnm1 PE=1 SV=2	DYN1_MOUSE	98 kDa	4.628	3.9284	1	1
ATP-binding cassette sub-family G member 2 OS=Mus musculus GN=Abcg2 PE=2 SV=1	ABCG2_MOUSE	73 kDa	0.094124	0.13693	1	2
Apolipoprotein O OS=Mus musculus GN=Apoo PE=2 SV=1	APOO_MOUSE	24 kDa	0.45646	0.13885	2	1
Cytoplasmic polyadenylation element-binding protein 3 OS=Homo sapiens GN=CPEB3 PE=1 SV=2	CPEB3_HUMAN (+1)	76 kDa	0.13773	0.1314	2	2
3-hydroxyisobutyryl-CoA hydrolase, mitochondrial OS=Mus musculus GN=Hibch PE=1 SV=1	HIBCH_MOUSE	43 kDa	0.33401	0.15373	3	1
cTAGE family member 5 OS=Mus musculus GN=Ctage5 PE=1 SV=1	CTGE5_MOUSE	88 kDa	0.20145	0.074695	3	1
Vacuolar protein sorting-associated protein 45 OS=Mus musculus GN=Vps45 PE=1 SV=1	VPS45_MOUSE (+1)	65 kDa	0.053078	0.10098	1	1
Vesicle-associated membrane protein-associated protein B OS=Mus musculus GN=Vapb PE=2 SV=3	VAPB_MOUSE	27 kDa	0.40306	0.38597	2	1
Protein SOGA2 OS=Mus musculus GN=Soga2 PE=1 SV=1	SOGA2_MOUSE	214 kDa	0.032301	0.030494	2	1
Complexin-4 OS=Mus musculus GN=Cplx4 PE=1 SV=2	CPLX4_MOUSE	18 kDa	0.61203	0.18398	2	1
Methyltransferase-like protein 7A OS=Homo sapiens GN=METTL7A PE=1 SV=1	MET7A_HUMAN	28 kDa	0.26177	0.36654	2	2
Microtubule-associated protein 9 OS=Mus musculus GN=Map9 PE=2 SV=2	MAP9_MOUSE	74 kDa	0.093407	0.044613	1	1
Peptidyl-prolyl cis-trans isomerase B OS=Mus musculus GN=Ppib PE=2 SV=2	PPIB_MOUSE	24 kDa	0.14659	0.44215	1	2
Proteasome subunit beta type-1 OS=Mus musculus GN=Psmb1 PE=1 SV=1	PSB1_MOUSE (+1)	26 kDa	0.28337	0.25354	2	1
DNA-directed RNA polymerase II subunit RPB1 OS=Homo sapiens GN=POLR2A PE=1 SV=2	RPB1_HUMAN (+1)	217 kDa	0.063331	0.03004	3	1
Phosphatidylserine synthase 2 OS=Homo sapiens GN=PTDSS2 PE=1 SV=1	PTSS2_HUMAN (+2)	56 kDa	0.18772	0.17909	2	2
RNA-binding protein 25 OS=Homo sapiens GN=RBM25 PE=1 SV=3	RBM25_HUMAN (+1)	100 kDa	0.10351	0.065355	2	1
Signal peptidase complex subunit 2 OS=Homo sapiens GN=SPCS2 PE=1 SV=3	SPCS2_HUMAN (+2)	25 kDa	0.43757	0.41886	2	2
Rho GTPase-activating protein 35 OS=Rattus norvegicus GN=Arhgap35 PE=1 SV=2	RHG35_RAT	172 kDa	0.039625	0.018946	1	1
Cytochrome b-c1 complex subunit 9 OS=Bos taurus GN=UQCR10 PE=1 SV=3	QCR9_BOVIN (+1)	7 kDa	2.4624	0.47544	2	1
VPS10 domain-containing receptor SorCS2 OS=Mus musculus GN=Sorcs2 PE=1 SV=2	SORC2_MOUSE	129 kDa	0.080364	0.050696	3	2
Syntaxin-12 OS=Homo sapiens GN=STX12 PE=1 SV=1	STX12_HUMAN (+1)	32 kDa	0	0.44182	0	2
Seizure 6-like protein 2 OS=Homo sapiens GN=SEZ6L2 PE=1 SV=2	SE6L2_HUMAN (+1)	98 kDa	0	0.13655	0	3
Signal recognition particle subunit SRP68 OS=Mus musculus GN=Srp68 PE=2 SV=2	SRP68_MOUSE	71 kDa	0.048476	0.19274	1	3
Probable ATP-dependent RNA helicase DDX46 OS=Homo sapiens GN=DDX46 PE=1 SV=2	DDX46_HUMAN (+3)	117 kDa	0	0.14238	0	3
Ubiquitin-conjugating enzyme E2 N OS=Bos taurus GN=UBE2N PE=2 SV=1	UBE2N_BOVIN (+4)	17 kDa	0.66256	0	2	0
Proton myo-inositol cotransporter OS=Mus musculus GN=Slc2a13 PE=2 SV=2	MYCT_MOUSE	69 kDa	0	0.19465	0	3
Translation initiation factor eIF-2B subunit epsilon OS=Mus musculus GN=Eif2b5 PE=1 SV=1	EI2BE_MOUSE	80 kDa	0.085697	0	1	0
Cytochrome c oxidase assembly protein COX15 homolog OS=Mus musculus GN=Cox15 PE=2 SV=1	COX15_MOUSE	46 kDa	0.31193	0	2	0
Dual specificity mitogen-activated protein kinase kinase 1 OS=Homo sapiens GN=MAP2K1 PE=1 SV=2	MP2K1_HUMAN (+4)	43 kDa	0	0.23401	0	3
Lupus La protein homolog OS=Mus musculus GN=Ssb PE=2 SV=1	LA_MOUSE (+1)	48 kDa	0.071921	0.28578	1	2
Rap1 GTPase-GDP dissociation stimulator 1 OS=Bos taurus GN=RAP1GDS1 PE=1 SV=1	GDS1_BOVIN	61 kDa	0.056591	0.053801	1	1
Trans-1,2-dihydrobenzene-1,2-diol dehydrogenase OS=Mus musculus GN=Dhdh PE=2 SV=1	DHDH_MOUSE	36 kDa	0	0.28194	0	2
E3 UFM1-protein ligase 1 OS=Mus musculus GN=Ufl1 PE=1 SV=2	UFL1_MOUSE	90 kDa	0	0.14907	0	3
40S ribosomal protein S29 OS=Bos taurus GN=RPS29 PE=3 SV=2	RS29_BOVIN (+4)	7 kDa	0.55794	0.5361	1	1
Argininosuccinate lyase OS=Mus musculus GN=Asl PE=2 SV=1	ARLY_MOUSE	52 kDa	0.1381	0	2	0
Regulatory-associated protein of mTOR OS=Mus musculus GN=Rptor PE=1 SV=1	RPTOR_MOUSE	149 kDa	0.02275	0	1	0
Serine/threonine-protein phosphatase 2A 56 kDa regulatory subunit epsilon isoform OS=Bos taurus GN=PPP2R5E PE=1 SV=1	2A5E_BOVIN (+2)	55 kDa	0.063347	0.060224	1	0
1,4-alpha-glucan-branching enzyme OS=Mus musculus GN=Gbe1 PE=2 SV=1	GLGB_MOUSE	80 kDa	0	0.16821	0	3
Bleomycin hydrolase OS=Mus musculus GN=Blmh PE=2 SV=1	BLMH_MOUSE	53 kDa	0	0.062675	0	1
Urea transporter 1 OS=Mus musculus GN=Slc14a1 PE=1 SV=2	UT1_MOUSE	42 kDa	0.1643	0.15703	1	1
Fascin-2 OS=Mus musculus GN=Fscn2 PE=2 SV=1	FSCN2_MOUSE	55 kDa	0.40283	0	4	0
Presequence protease, mitochondrial OS=Mus musculus GN=Pitrm1 PE=2 SV=1	PREP_MOUSE	117 kDa	0	0	0	0
Thimet oligopeptidase OS=Mus musculus GN=Thop1 PE=1 SV=1	THOP1_MOUSE	78 kDa	0	0	0	0
Leukocyte surface antigen CD47 OS=Mus musculus GN=Cd47 PE=1 SV=2	CD47_MOUSE	33 kDa	0.20988	0.31085	1	2
Growth hormone-inducible transmembrane protein OS=Mus musculus GN=Ghitm PE=2 SV=1	GHITM_MOUSE	37 kDa	0.18571	0.17749	1	1
Synaptogyrin-1 OS=Homo sapiens GN=SYNGR1 PE=1 SV=2	SNG1_HUMAN (+2)	25 kDa	0.27479	0.26263	1	1
Neutral amino acid transporter A OS=Mus musculus GN=Slc1a4 PE=1 SV=1	SATT_MOUSE	56 kDa	0.18811	0.11737	2	1
ADP-ribosylation factor GTPase-activating protein 2 OS=Rattus norvegicus GN=Arfgap2 PE=2 SV=1	ARFG2_RAT	57 kDa	0.12183	0.178	1	2
Translocation protein SEC63 homolog OS=Mus musculus GN=Sec63 PE=1 SV=4	SEC63_MOUSE	88 kDa	0.078053	0.1133	2	2
7-dehydrocholesterol reductase OS=Mus musculus GN=Dhcr7 PE=2 SV=1	DHCR7_MOUSE	54 kDa	0.19612	0.12227	2	1
Mitochondrial pyruvate carrier 1 OS=Mus musculus GN=Mpc1 PE=1 SV=1	MPC1_MOUSE (+1)	12 kDa	0.94267	0.55131	2	1
Thioredoxin reductase 1, cytoplasmic OS=Mus musculus GN=Txnrd1 PE=1 SV=3	TRXR1_MOUSE	67 kDa	0.10247	0.097935	1	2
Lipid phosphate phosphohydrolase 3 OS=Mus musculus GN=Ppap2b PE=1 SV=1	LPP3_MOUSE	35 kDa	0.30431	0.18834	2	1
Vitamin K epoxide reductase complex subunit 1 OS=Bos taurus GN=VKORC1 PE=2 SV=1	VKOR1_BOVIN	18 kDa	0.19724	0.37522	1	1
Attractin OS=Mus musculus GN=Atrn PE=2 SV=3	ATRN_MOUSE (+1)	158 kDa	0.043233	0.020649	1	1
Ubiquitin-conjugating enzyme E2 variant 1 OS=Mus musculus GN=Ube2v1 PE=1 SV=1	UB2V1_MOUSE	16 kDa	0.21608	0.66528	1	3
STE20/SPS1-related proline-alanine-rich protein kinase OS=Homo sapiens GN=STK39 PE=1 SV=3	STK39_HUMAN (+1)	59 kDa	0.11584	0.11071	1	1
MAGUK p55 subfamily member 4 OS=Mus musculus GN=Mpp4 PE=1 SV=1	MPP4_MOUSE	72 kDa	0.047494	0.13893	1	2
Peptidyl-prolyl cis-trans isomerase D OS=Rattus norvegicus GN=Ppid PE=1 SV=3	PPID_RAT	41 kDa	0.084475	0.16225	1	1
40S ribosomal protein S28 OS=Bos taurus GN=RPS28 PE=3 SV=1	RS28_BOVIN (+4)	8 kDa	0.93534	2.1858	1	2
26S proteasome non-ATPase regulatory subunit 12 OS=Mus musculus GN=Psmd12 PE=1 SV=4	PSD12_MOUSE	53 kDa	0.19995	0.062341	2	1
Trafficking protein particle complex subunit 8 OS=Homo sapiens GN=TRAPPC8 PE=1 SV=2	TPPC8_HUMAN	161 kDa	0.063962	0.040548	2	1
Amyloid beta A4 protein OS=Homo sapiens GN=APP PE=1 SV=3	A4_HUMAN (+6)	87 kDa	0.078857	0.075367	1	1
UPF0577 protein KIAA1324 OS=Mus musculus GN=Kiaa1324 PE=2 SV=1	K1324_MOUSE	111 kDa	0.031091	0.12004	1	3
Alanyl-tRNA editing protein Aarsd1 OS=Mus musculus GN=Aarsd1 PE=1 SV=2	AASD1_MOUSE (+1)	45 kDa	0.15359	0.1468	1	2
cAMP-dependent protein kinase type I-alpha regulatory subunit OS=Bos taurus GN=PRKAR1A PE=1 SV=2	KAP0_BOVIN (+6)	43 kDa	0.081022	0.15414	1	2
40S ribosomal protein S23 OS=Bos taurus GN=RPS23 PE=2 SV=1	RS23_BOVIN (+5)	16 kDa	0.72213	0.215	2	1
Monocarboxylate transporter 3 OS=Mus musculus GN=Slc16a8 PE=2 SV=2	MOT3_MOUSE (+1)	52 kDa	0.066581	0.19593	1	2
NADH dehydrogenase [ubiquinone] 1 beta subcomplex subunit 6 OS=Mus musculus GN=Ndufb6 PE=2 SV=3	NDUB6_MOUSE	16 kDa	0.22951	0.43663	1	1
Protein transport protein Sec16A OS=Homo sapiens GN=SEC16A PE=1 SV=3	SC16A_HUMAN	234 kDa	0.058858	0.013959	3	1
60S acidic ribosomal protein P1 OS=Mus musculus GN=Rplp1 PE=1 SV=1	RLA1_MOUSE	11 kDa	0.62995	0.69196	1	2
Cytochrome c oxidase subunit 7A2, mitochondrial OS=Mus musculus GN=Cox7a2 PE=1 SV=2	CX7A2_MOUSE	9 kDa	1.8541	0.37373	2	1
Dermcidin OS=Homo sapiens GN=DCD PE=1 SV=2	DCD_HUMAN	11 kDa	1.0491	1.0044	2	2
CB1 cannabinoid receptor-interacting protein 1 OS=Mus musculus GN=Cnrip1 PE=1 SV=1	CNRP1_MOUSE (+1)	19 kDa	0.18814	0.39408	1	2
40S ribosomal protein S26 OS=Bos taurus GN=RPS26 PE=3 SV=3	RS26_BOVIN (+6)	13 kDa	1.2465	0.26345	2	1
WD repeat and FYVE domain-containing protein 1 OS=Homo sapiens GN=WDFY1 PE=1 SV=1	WDFY1_HUMAN	46 kDa	0	0.21886	0	2
Rabphilin-3A OS=Mus musculus GN=Rph3a PE=1 SV=2	RP3A_MOUSE	75 kDa	0.045673	0.043421	1	1
DCC-interacting protein 13-alpha OS=Homo sapiens GN=APPL1 PE=1 SV=1	DP13A_HUMAN (+1)	80 kDa	0.087526	0.041161	2	1
Phosphatidylserine synthase 1 OS=Mus musculus GN=Ptdss1 PE=2 SV=1	PTSS1_MOUSE	56 kDa	0.18966	0.18093	2	2
ES1 protein homolog, mitochondrial OS=Mus musculus GN=D10Jhu81e PE=1 SV=1	ES1_MOUSE	28 kDa	0.2481	0	1	0
UPF0577 protein KIAA1324-like homolog OS=Mus musculus PE=2 SV=1	K132L_MOUSE	114 kDa	0.060814	0.087175	2	2
Tyrosine-protein phosphatase non-receptor type substrate 1 OS=Mus musculus GN=Sirpa PE=1 SV=1	SHPS1_MOUSE	56 kDa	0	0.11667	0	1
Septin-11 OS=Bos taurus GN=SEPT11 PE=2 SV=1	SEP11_BOVIN (+3)	49 kDa	0.37179	0.20644	1	1
Probable palmitoyltransferase ZDHHC21 OS=Bos taurus GN=ZDHHC21 PE=2 SV=1	ZDH21_BOVIN (+1)	31 kDa	0.23177	0.32825	2	2
Unconventional myosin-Id OS=Mus musculus GN=Myo1d PE=1 SV=1	MYO1D_MOUSE (+1)	116 kDa	0	0.085312	0	2
Clathrin light chain A OS=Bos taurus GN=CLTA PE=1 SV=1	CLCA_BOVIN (+3)	27 kDa	0.26076	0.12455	1	1
Junction-mediating and -regulatory protein OS=Mus musculus GN=Jmy PE=1 SV=1	JMY_MOUSE	111 kDa	0.1256	0.02959	3	1
Palmitoyl-protein thioesterase 1 OS=Mus musculus GN=Ppt1 PE=2 SV=2	PPT1_MOUSE	34 kDa	0.10095	0.19204	1	1
Flotillin-2 OS=Homo sapiens GN=FLOT2 PE=1 SV=2	FLOT2_HUMAN (+2)	47 kDa	0.072954	0.29002	1	2
Ubiquitin carboxyl-terminal hydrolase 14 OS=Mus musculus GN=Usp14 PE=1 SV=3	UBP14_MOUSE	56 kDa	0	0.11761	0	1
Toll-interacting protein OS=Mus musculus GN=Tollip PE=1 SV=1	TOLIP_MOUSE (+1)	30 kDa	0.11421	0.4627	1	3
NADH dehydrogenase [ubiquinone] 1 beta subcomplex subunit 11, mitochondrial OS=Mus musculus GN=Ndufb11 PE=1 SV=2	NDUBB_MOUSE	17 kDa	0.40556	0	2	0
Eukaryotic translation initiation factor 3 subunit E OS=Bos taurus GN=EIF3E PE=2 SV=1	EIF3E_BOVIN (+5)	52 kDa	0	0.13013	0	2
Guanylate cyclase soluble subunit beta-1 OS=Bos taurus GN=GUCY1B1 PE=1 SV=1	GCYB1_BOVIN (+3)	71 kDa	0	0.046529	0	1
Rho guanine nucleotide exchange factor 11 OS=Homo sapiens GN=ARHGEF11 PE=1 SV=1	ARHGB_HUMAN	168 kDa	0	0.039328	0	2
Methionine aminopeptidase 2 OS=Bos taurus GN=METAP2 PE=2 SV=1	AMPM2_BOVIN	53 kDa	0	0.25753	0	2
Gamma-glutamyltranspeptidase 1 OS=Mus musculus GN=Ggt1 PE=1 SV=1	GGT1_MOUSE	62 kDa	0	0.22249	0	3
Integrin beta-2 OS=Mus musculus GN=Itgb2 PE=1 SV=2	ITB2_MOUSE	85 kDa	0	0.11719	0	2
ATP-dependent RNA helicase A OS=Bos taurus GN=DHX9 PE=2 SV=1	DHX9_BOVIN	142 kDa	0.75238	0.74985	2	0
NADH dehydrogenase [ubiquinone] 1 alpha subcomplex subunit 13 OS=Mus musculus GN=Ndufa13 PE=1 SV=3	NDUAD_MOUSE	17 kDa	0	0.40085	0	1
Voltage-dependent calcium channel subunit alpha-2/delta-4 OS=Mus musculus GN=Cacna2d4 PE=2 SV=1	CA2D4_MOUSE	126 kDa	0.027287	0.10516	1	2
Cell division cycle and apoptosis regulator protein 1 OS=Mus musculus GN=Ccar1 PE=1 SV=1	CCAR1_MOUSE	132 kDa	0	0.07484	0	2
Actin-related protein 2 OS=Bos taurus GN=ACTR2 PE=1 SV=1	ARP2_BOVIN (+4)	45 kDa	0.077552	0.073807	1	1
Protein NDRG1 OS=Mus musculus GN=Ndrg1 PE=1 SV=1	NDRG1_MOUSE	43 kDa	0.08004	0.4974	1	4
Kinesin light chain 1 OS=Rattus norvegicus GN=Klc1 PE=1 SV=2	KLC1_RAT	64 kDa	0	0.051582	0	1
Trafficking protein particle complex subunit 10 OS=Mus musculus GN=Trappc10 PE=2 SV=2	TPC10_MOUSE	142 kDa	0	0.069754	0	2
Trifunctional purine biosynthetic protein adenosine-3 OS=Mus musculus GN=Gart PE=2 SV=3	PUR2_MOUSE	108 kDa	0.031996	0	1	0
E3 ubiquitin-protein ligase NEDD4-like OS=Pongo abelii GN=NEDD4L PE=2 SV=1	NED4L_PONAB	111 kDa	0.12572	0.15155	1	1
Lysine-specific demethylase 3B OS=Mus musculus GN=Kdm3b PE=1 SV=2	KDM3B_MOUSE	171 kDa	0.019898	0.019099	1	1
Tyrosine-protein kinase Mer OS=Mus musculus GN=Mertk PE=1 SV=1	MERTK_MOUSE	110 kDa	0	0.059388	0	2
Sister chromatid cohesion protein PDS5 homolog B OS=Homo sapiens GN=PDS5B PE=1 SV=1	PDS5B_HUMAN (+1)	165 kDa	0.020838	0.019831	1	1
Acyl-protein thioesterase 1 OS=Mus musculus GN=Lypla1 PE=1 SV=1	LYPA1_MOUSE (+2)	25 kDa	0.28368	0.13564	1	1
Enhancer of mRNA-decapping protein 4 OS=Rattus norvegicus GN=Edc4 PE=2 SV=1	EDC4_RAT	153 kDa	0.28371	0.22384	2	0
Glial fibrillary acidic protein OS=Mus musculus GN=Gfap PE=1 SV=4	GFAP_MOUSE	50 kDa	0.13833	0.67974	0	5
Superkiller viralicidic activity 2-like 2 OS=Mus musculus GN=Skiv2l2 PE=2 SV=1	SK2L2_MOUSE	118 kDa	0.058183	0.084197	1	2
Hydroxyacylglutathione hydrolase, mitochondrial OS=Homo sapiens GN=HAGH PE=1 SV=2	GLO2_HUMAN (+2)	34 kDa	0.20565	0.098224	1	1
Sodium channel protein type 7 subunit alpha OS=Homo sapiens GN=SCN7A PE=2 SV=2	SCN7A_HUMAN	194 kDa	0.017728	0.050882	1	2
60S ribosomal protein L37a OS=Bos taurus GN=RPL37A PE=3 SV=3	RL37A_BOVIN (+4)	10 kDa	0.70167	1.1181	1	2
26S proteasome non-ATPase regulatory subunit 5 OS=Mus musculus GN=Psmd5 PE=1 SV=4	PSMD5_MOUSE	56 kDa	0.061232	0.17982	1	2
Translocation protein SEC62 OS=Mus musculus GN=Sec62 PE=1 SV=1	SEC62_MOUSE	46 kDa	0.15169	0.22266	1	2
Zinc transporter ZIP12 OS=Mus musculus GN=Slc39a12 PE=2 SV=1	S39AC_MOUSE	76 kDa	0.04527	0.086122	1	1
Heterogeneous nuclear ribonucleoproteins C1/C2 OS=Homo sapiens GN=HNRNPC PE=1 SV=4	HNRPC_HUMAN (+2)	34 kDa	0.31911	0.19721	2	1
Sulfated glycoprotein 1 OS=Mus musculus GN=Psap PE=1 SV=2	SAP_MOUSE	61 kDa	0.055745	0.10707	1	1
NADH dehydrogenase [ubiquinone] flavoprotein 2, mitochondrial OS=Mus musculus GN=Ndufv2 PE=1 SV=2	NDUV2_MOUSE	27 kDa	0.25533	0.24404	1	2
Cell cycle control protein 50A OS=Mus musculus GN=Tmem30a PE=1 SV=1	CC50A_MOUSE	41 kDa	0.16836	0.16727	1	2
Coiled-coil-helix-coiled-coil-helix domain-containing protein 3, mitochondrial OS=Mus musculus GN=Chchd3 PE=1 SV=1	CHCH3_MOUSE	26 kDa	0.26528	0	1	0
Zinc finger SWIM domain-containing protein 8 OS=Mus musculus GN=Zswim8 PE=1 SV=1	ZSWM8_MOUSE	197 kDa	0.052175	0.016567	2	1
Ubiquitin conjugation factor E4 A OS=Rattus norvegicus GN=Ube4a PE=2 SV=1	UBE4A_RAT	122 kDa	0.028083	0.026727	1	1
Protein arginine N-methyltransferase 5 OS=Bos taurus GN=PRMT5 PE=2 SV=1	ANM5_BOVIN (+4)	73 kDa	0	0.13757	0	2
1-acyl-sn-glycerol-3-phosphate acyltransferase alpha OS=Mus musculus GN=Agpat1 PE=2 SV=1	PLCA_MOUSE	32 kDa	0.34154	0.20994	2	1
Propionyl-CoA carboxylase alpha chain, mitochondrial OS=Rattus norvegicus GN=Pcca PE=1 SV=3	PCCA_RAT	82 kDa	0.12755	0	2	0
Adipocyte plasma membrane-associated protein OS=Mus musculus GN=Apmap PE=1 SV=1	APMAP_MOUSE	46 kDa	0.14874	0.21824	1	3
NAC-alpha domain-containing protein 1 OS=Mus musculus GN=Nacad PE=1 SV=1	NACAD_MOUSE	157 kDa	0.021697	0.062931	1	2
Ubiquitin-associated protein 2 OS=Mus musculus GN=Ubap2 PE=2 SV=1	UBAP2_MOUSE	118 kDa	0.029147	0.05545	1	2
Cytosolic 10-formyltetrahydrofolate dehydrogenase OS=Mus musculus GN=Aldh1l1 PE=2 SV=1	AL1L1_MOUSE	99 kDa	0.03486	0.10059	1	2
Ataxin-10 OS=Mus musculus GN=Atxn10 PE=1 SV=2	ATX10_MOUSE	54 kDa	0.063794	0.12253	1	2
Sphingosine-1-phosphate lyase 1 OS=Mus musculus GN=Sgpl1 PE=2 SV=1	SGPL1_MOUSE	64 kDa	0.054295	0.15762	1	2
SEC14-like protein 2 OS=Mus musculus GN=Sec14l2 PE=2 SV=1	S14L2_MOUSE	46 kDa	0.074197	0.071293	1	1
Desmocollin-1 OS=Homo sapiens GN=DSC1 PE=1 SV=2	DSC1_HUMAN	100 kDa	0.1393	0.065501	2	1
RNA-binding protein EWS OS=Mus musculus GN=Ewsr1 PE=1 SV=2	EWS_MOUSE	68 kDa	0	0.14633	0	2
Unconventional myosin-VIIa OS=Mus musculus GN=Myo7a PE=1 SV=2	MYO7A_MOUSE	255 kDa	0	0.025577	0	1
Microtubule-actin cross-linking factor 1 OS=Rattus norvegicus GN=Macf1 PE=1 SV=1	MACF1_RAT	620 kDa	0.44139	0.29776	1	1
Serine/threonine-protein phosphatase PP1-gamma catalytic subunit OS=Bos taurus GN=PPP1CC PE=2 SV=1	PP1G_BOVIN (+3)	37 kDa	0.18741	0.18701	1	2
Trafficking protein particle complex subunit 9 OS=Mus musculus GN=Trappc9 PE=1 SV=2	TPPC9_MOUSE	128 kDa	0.026533	0.025467	1	1
NEDD8 OS=Bos taurus GN=NEDD8 PE=3 SV=1	NEDD8_BOVIN (+4)	9 kDa	0.80195	0	1	0
Nuclease-sensitive element-binding protein 1 OS=Bos taurus GN=YBX1 PE=2 SV=3	YBOX1_BOVIN (+4)	36 kDa	0.51916	0.28561	2	1
Probable leucine--tRNA ligase, mitochondrial OS=Mus musculus GN=Lars2 PE=2 SV=1	SYLM_MOUSE	101 kDa	0.067477	0	1	0
WD repeat-containing protein 54 OS=Mus musculus GN=Wdr54 PE=2 SV=1	WDR54_MOUSE	36 kDa	0.30033	0.093022	2	1
Kappa-casein OS=Bos taurus GN=CSN3 PE=1 SV=1	CASK_BOVIN	21 kDa	0.71452	0.15817	2	1
Cullin-9 OS=Mus musculus GN=Cul9 PE=2 SV=2	CUL9_MOUSE	209 kDa	0.049129	0	2	0
Serine/threonine-protein phosphatase 6 regulatory subunit 1 OS=Mus musculus GN=Ppp6r1 PE=1 SV=1	PP6R1_MOUSE	95 kDa	0.072509	0.034632	1	1
Diacylglycerol O-acyltransferase 1 OS=Mus musculus GN=Dgat1 PE=1 SV=1	DGAT1_MOUSE	57 kDa	0.18522	0.057957	2	1
Glutathione S-transferase A4 OS=Mus musculus GN=Gsta4 PE=1 SV=3	GSTA4_MOUSE	26 kDa	0	0.40928	0	2
Serine/threonine-protein phosphatase 5 OS=Mus musculus GN=Ppp5c PE=2 SV=2	PPP5_MOUSE (+1)	57 kDa	0	0.11902	0	2
UBX domain-containing protein 4 OS=Mus musculus GN=Ubxn4 PE=1 SV=1	UBXN4_MOUSE (+1)	56 kDa	0	0.058366	0	1
Syntaxin-binding protein 3 OS=Mus musculus GN=Stxbp3 PE=1 SV=1	STXB3_MOUSE	68 kDa	0	0.19793	0	3
Putative hexokinase HKDC1 OS=Mus musculus GN=Hkdc1 PE=2 SV=1	HKDC1_MOUSE	102 kDa	0.31869	0.37849	1	2
Guanine nucleotide-binding protein G(I)/G(S)/G(O) subunit gamma-T2 OS=Mus musculus GN=Gngt2 PE=2 SV=2	GBGT2_MOUSE	8 kDa	5.7772	3.1818	2	1
Coiled-coil domain-containing protein 177 OS=Mus musculus GN=Ccdc177 PE=1 SV=1	CC177_MOUSE	80 kDa	0	0.041046	0	1
Kinesin-associated protein 3 OS=Mus musculus GN=Kifap3 PE=1 SV=1	KIFA3_MOUSE	91 kDa	0.037723	0	1	0
FAS-associated factor 2 OS=Mus musculus GN=Faf2 PE=2 SV=2	FAF2_MOUSE	52 kDa	0.34583	0.062809	3	1
Protein YIF1B OS=Mus musculus GN=Yif1b PE=2 SV=2	YIF1B_MOUSE (+1)	34 kDa	0.42842	0	2	0
NAD(P) transhydrogenase, mitochondrial OS=Homo sapiens GN=NNT PE=1 SV=3	NNTM_HUMAN (+1)	114 kDa	0	0.087034	0	2
Kinesin heavy chain isoform 5C OS=Mus musculus GN=Kif5c PE=1 SV=3	KIF5C_MOUSE	109 kDa	0.19491	0.12153	1	0
DAZ-associated protein 1 OS=Homo sapiens GN=DAZAP1 PE=1 SV=1	DAZP1_HUMAN (+1)	43 kDa	0.079208	0.24606	1	3
Lipase maturation factor 2 OS=Mus musculus GN=Lmf2 PE=2 SV=1	LMF2_MOUSE	80 kDa	0	0.12468	0	3
A-kinase anchor protein 1, mitochondrial OS=Mus musculus GN=Akap1 PE=1 SV=4	AKAP1_MOUSE	92 kDa	0.11608	0	3	0
Rhomboid domain-containing protein 2 OS=Mus musculus GN=Rhbdd2 PE=2 SV=1	RHBD2_MOUSE	39 kDa	0.27361	0.084688	3	1
Prolactin regulatory element-binding protein OS=Mus musculus GN=Preb PE=1 SV=1	PREB_MOUSE	45 kDa	0.076397	0.15052	1	2
Transmembrane protein 160 OS=Bos taurus GN=TMEM160 PE=2 SV=1	TM160_BOVIN (+2)	19 kDa	0.57597	0	2	0
Phosphatidylinositol 4-phosphate 5-kinase type-1 gamma OS=Mus musculus GN=Pip5k1c PE=1 SV=2	PI51C_MOUSE	72 kDa	0	0.045352	0	1
Heterogeneous nuclear ribonucleoprotein A3 OS=Homo sapiens GN=HNRNPA3 PE=1 SV=2	ROA3_HUMAN (+2)	40 kDa	0	0.3563	0	4
Protein TALPID3 OS=Mus musculus GN=Talpid3 PE=2 SV=1	TALD3_MOUSE	167 kDa	0.061766	0	2	0
Catenin alpha-2 OS=Homo sapiens GN=CTNNA2 PE=1 SV=5	CTNA2_HUMAN (+2)	105 kDa	0.13346	0.19338	1	1
Cleft lip and palate transmembrane protein 1-like protein OS=Mus musculus GN=Clptm1l PE=2 SV=1	CLP1L_MOUSE	62 kDa	0	0.16133	0	2
ATPase family AAA domain-containing protein 3 OS=Mus musculus GN=Atad3 PE=1 SV=1	ATAD3_MOUSE	67 kDa	0.10299	0	1	0
Prolyl endopeptidase-like OS=Homo sapiens GN=PREPL PE=1 SV=1	PPCEL_HUMAN (+2)	84 kDa	0.12434	0.078082	2	1
Immunoglobulin superfamily member 8 OS=Mus musculus GN=Igsf8 PE=1 SV=2	IGSF8_MOUSE	65 kDa	0.10583	0	1	0
Cullin-1 OS=Homo sapiens GN=CUL1 PE=1 SV=2	CUL1_HUMAN (+2)	90 kDa	0.038064	0.036535	1	1
FERM and PDZ domain-containing protein 1 OS=Mus musculus GN=Frmpd1 PE=1 SV=1	FRPD1_MOUSE	169 kDa	0.060864	0	2	0
Sphingosine-1-phosphate phosphatase 1 OS=Mus musculus GN=Sgpp1 PE=1 SV=1	SGPP1_MOUSE	48 kDa	0.072613	0.13814	1	1
Peptidyl-prolyl cis-trans isomerase FKBP3 OS=Bos taurus GN=FKBP3 PE=1 SV=2	FKBP3_BOVIN (+2)	25 kDa	0.43345	0	2	0
Receptor-type tyrosine-protein phosphatase C OS=Mus musculus GN=Ptprc PE=1 SV=3	PTPRC_MOUSE	145 kDa	0.023522	0.091375	1	2
Zinc transporter ZIP4 OS=Mus musculus GN=Slc39a4 PE=1 SV=1	S39A4_MOUSE	71 kDa	0	0.094447	0	2
Stomatin-like protein 2, mitochondrial OS=Mus musculus GN=Stoml2 PE=1 SV=1	STML2_MOUSE	38 kDa	0.18888	0	2	0
Tumor suppressor candidate 3 OS=Homo sapiens GN=TUSC3 PE=1 SV=1	TUSC3_HUMAN (+1)	40 kDa	0	0.34761	0	2
Tripartite motif-containing protein 2 OS=Callithrix jacchus GN=TRIM2 PE=3 SV=1	TRIM2_CALJA	82 kDa	0.041882	0	1	0
Protein EFR3 homolog A OS=Homo sapiens GN=EFR3A PE=1 SV=2	EFR3A_HUMAN	93 kDa	0.036689	0.071667	1	2
Sepiapterin reductase OS=Mus musculus GN=Spr PE=1 SV=1	SPRE_MOUSE	28 kDa	0	0.37289	0	2
Ribonuclease inhibitor OS=Mus musculus GN=Rnh1 PE=1 SV=1	RINI_MOUSE	50 kDa	0	0.13221	0	2
Nuclear migration protein nudC OS=Mus musculus GN=Nudc PE=1 SV=1	NUDC_MOUSE	38 kDa	0	0.17278	0	2
NADH dehydrogenase [ubiquinone] 1 beta subcomplex subunit 9 OS=Mus musculus GN=Ndufb9 PE=1 SV=3	NDUB9_MOUSE	22 kDa	0	0.15241	0	1
Tripartite motif-containing protein 3 OS=Rattus norvegicus GN=Trim3 PE=1 SV=1	TRIM3_RAT	81 kDa	0.042695	0	1	0
Multidrug resistance-associated protein 1 OS=Mus musculus GN=Abcc1 PE=1 SV=1	MRP1_MOUSE	171 kDa	0.019859	0.038485	1	2
Poly(rC)-binding protein 4 OS=Bos taurus GN=PCBP4 PE=2 SV=1	PCBP4_BOVIN (+1)	42 kDa	0.25597	0.07954	2	1
Cytochrome P450 2D4 OS=Rattus norvegicus GN=Cyp2d4 PE=2 SV=2	CP2D4_RAT (+1)	57 kDa	0.060503	0.23914	1	3
Intraflagellar transport protein 74 homolog OS=Mus musculus GN=Ift74 PE=1 SV=2	IFT74_MOUSE	69 kDa	0.049813	0	1	0
NADH dehydrogenase [ubiquinone] 1 beta subcomplex subunit 8, mitochondrial OS=Mus musculus GN=Ndufb8 PE=1 SV=1	NDUB8_MOUSE	22 kDa	0.69052	0	2	0
FH1/FH2 domain-containing protein 3 OS=Mus musculus GN=Fhod3 PE=1 SV=1	FHOD3_MOUSE	176 kDa	0.079018	0	3	0
Glutamate decarboxylase 1 OS=Mus musculus GN=Gad1 PE=2 SV=2	DCE1_MOUSE	67 kDa	0	0.049271	0	1
Actin-related protein 2/3 complex subunit 4 OS=Bos taurus GN=ARPC4 PE=1 SV=3	ARPC4_BOVIN (+2)	20 kDa	0.56687	0.17128	2	1
Rab3 GTPase-activating protein catalytic subunit OS=Mus musculus GN=Rab3gap1 PE=2 SV=4	RB3GP_MOUSE	110 kDa	0.031217	0.02971	1	1
Ras-related protein Rab-8A OS=Canis familiaris GN=RAB8A PE=2 SV=1	RAB8A_CANFA (+4)	24 kDa	1.2377	0.9739	3	2
Microtubule-associated serine/threonine-protein kinase 1 OS=Mus musculus GN=Mast1 PE=1 SV=3	MAST1_MOUSE (+1)	171 kDa	0.020063	0	1	0
Delta-1-pyrroline-5-carboxylate synthase OS=Mus musculus GN=Aldh18a1 PE=2 SV=2	P5CS_MOUSE	87 kDa	0.1191	0	3	0
Probable cationic amino acid transporter OS=Homo sapiens GN=SLC7A14 PE=2 SV=3	S7A14_HUMAN (+1)	84 kDa	0.040599	0.079534	1	2
Endoplasmic reticulum aminopeptidase 1 OS=Mus musculus GN=Erap1 PE=2 SV=2	ERAP1_MOUSE	107 kDa	0.031957	0.092992	1	3
Splicing factor 3A subunit 3 OS=Homo sapiens GN=SF3A3 PE=1 SV=1	SF3A3_HUMAN (+1)	59 kDa	0	0.17073	0	2
Cytochrome b-c1 complex subunit 7 OS=Mus musculus GN=Uqcrb PE=1 SV=3	QCR7_MOUSE	14 kDa	0.52739	0	1	0
Adenylate cyclase type 1 OS=Mus musculus GN=Adcy1 PE=2 SV=2	ADCY1_MOUSE	123 kDa	0.055444	0	1	0
Very low-density lipoprotein receptor OS=Mus musculus GN=Vldlr PE=1 SV=1	VLDLR_MOUSE (+1)	96 kDa	0	0.10307	0	2
Probable phospholipid-transporting ATPase IA OS=Mus musculus GN=Atp8a1 PE=1 SV=1	AT8A1_MOUSE	130 kDa	0.079618	0.076232	1	1
Nischarin OS=Mus musculus GN=Nisch PE=1 SV=2	NISCH_MOUSE	175 kDa	0.039193	0	2	0
Proteasome subunit alpha type-5 OS=Bos taurus GN=PSMA5 PE=1 SV=1	PSA5_BOVIN (+3)	26 kDa	0.27939	0	2	0
Tubulin--tyrosine ligase-like protein 12 OS=Mus musculus GN=Ttll12 PE=1 SV=1	TTL12_MOUSE	74 kDa	0	0	0	0
Lysosome-associated membrane glycoprotein 2 OS=Mus musculus GN=Lamp2 PE=2 SV=2	LAMP2_MOUSE	46 kDa	0	0.14975	0	2
Palmitoyltransferase ZDHHC3 OS=Homo sapiens GN=ZDHHC3 PE=1 SV=2	ZDHC3_HUMAN (+1)	34 kDa	0	0.097026	0	1
Septin-6 OS=Mus musculus GN=Sept6 PE=1 SV=4	SEPT6_MOUSE	50 kDa	0.069813	0.066371	0	1
Coproporphyrinogen-III oxidase, mitochondrial OS=Mus musculus GN=Cpox PE=1 SV=2	HEM6_MOUSE	50 kDa	0.22093	0	3	0
Vacuolar protein sorting-associated protein 13A OS=Mus musculus GN=Vps13a PE=1 SV=1	VP13A_MOUSE	359 kDa	0	0.0090673	0	1
Spartin OS=Mus musculus GN=Spg20 PE=2 SV=1	SPG20_MOUSE	73 kDa	0	0.13757	0	2
RNA-binding protein 12 OS=Mus musculus GN=Rbm12 PE=1 SV=3	RBM12_MOUSE	103 kDa	0	0.13054	0	3
Spermatid perinuclear RNA-binding protein OS=Bos taurus GN=STRBP PE=2 SV=1	STRBP_BOVIN (+3)	74 kDa	0.093264	0.13571	0	1
Microtubule-associated protein RP/EB family member 2 OS=Bos taurus GN=MAPRE2 PE=2 SV=1	MARE2_BOVIN (+4)	37 kDa	0.39963	0.17912	2	0
RuvB-like 2 OS=Bos taurus GN=RUVBL2 PE=2 SV=3	RUVB2_BOVIN (+2)	51 kDa	0	0.064328	0	1
Cullin-4A OS=Mus musculus GN=Cul4a PE=1 SV=1	CUL4A_MOUSE	88 kDa	0	0	0	0
Neuropathy target esterase OS=Pongo abelii GN=PNPLA6 PE=2 SV=1	PLPL6_PONAB	150 kDa	0	0.021804	0	1
Beta-synuclein OS=Mus musculus GN=Sncb PE=1 SV=1	SYUB_MOUSE	14 kDa	0.81791	0	2	0
Alpha-crystallin A chain OS=Cavia porcellus GN=CRYAA PE=1 SV=1	CRYAA_CAVPO (+18)	20 kDa	0	0.53954	0	2
Proteasome subunit alpha type-4 OS=Mus musculus GN=Psma4 PE=1 SV=1	PSA4_MOUSE (+1)	29 kDa	0.11774	0	1	0
Lipid phosphate phosphohydrolase 2 OS=Mus musculus GN=Ppap2c PE=1 SV=1	LPP2_MOUSE	31 kDa	0.22285	0.2244	1	2
Cyclic nucleotide-gated cation channel beta-3 OS=Mus musculus GN=Cngb3 PE=1 SV=1	CNGB3_MOUSE	80 kDa	0.13064	0.041147	2	1
Plastin-2 OS=Mus musculus GN=Lcp1 PE=1 SV=4	PLSL_MOUSE	70 kDa	0	0.14254	0	2
Tail-anchored protein insertion receptor WRB OS=Bos taurus GN=WRB PE=2 SV=1	WRB_BOVIN (+2)	20 kDa	0.17789	0.53626	1	2
Protein TFG OS=Homo sapiens GN=TFG PE=1 SV=2	TFG_HUMAN	43 kDa	0.15918	0	1	0
Nurim OS=Homo sapiens GN=NRM PE=1 SV=1	NRM_HUMAN (+2)	29 kDa	0.24874	0.22614	2	1
Thyroid hormone receptor-associated protein 3 OS=Rattus norvegicus GN=Thrap3 PE=1 SV=1	TR150_RAT	108 kDa	0.031765	0.091571	1	2
Pikachurin OS=Mus musculus GN=Egflam PE=1 SV=1	EGFLA_MOUSE (+1)	111 kDa	0.093493	0.029528	2	1
ADP-ribosylation factor-like protein 8B OS=Bos taurus GN=ARL8B PE=2 SV=1	ARL8B_BOVIN (+4)	22 kDa	0.16216	0.49145	1	2
Sorting nexin-1 OS=Homo sapiens GN=SNX1 PE=1 SV=3	SNX1_HUMAN (+3)	59 kDa	0	0.17007	0	2
Stromal membrane-associated protein 1 OS=Homo sapiens GN=SMAP1 PE=1 SV=2	SMAP1_HUMAN (+1)	50 kDa	0.068722	0	1	0
COP9 signalosome complex subunit 1 OS=Mus musculus GN=Gps1 PE=1 SV=1	CSN1_MOUSE (+1)	53 kDa	0	0.061685	0	1
HEAT repeat-containing protein 5B OS=Mus musculus GN=Heatr5b PE=2 SV=3	HTR5B_MOUSE	224 kDa	0.03049	0	2	0
Protein FAM63B OS=Mus musculus GN=Fam63b PE=1 SV=1	FA63B_MOUSE	66 kDa	0	0.10266	0	2
EPM2A-interacting protein 1 OS=Mus musculus GN=Epm2aip1 PE=2 SV=1	EPMIP_MOUSE	70 kDa	0	0	0	0
Keratin, type I cytoskeletal 25 OS=Bos taurus GN=KRT25 PE=2 SV=1	K1C25_BOVIN (+5)	49 kDa	0.13991	0.42847	0	2
Anoctamin-10 OS=Mus musculus GN=Ano10 PE=2 SV=1	ANO10_MOUSE	76 kDa	0	0.17594	0	2
Neurochondrin OS=Bos taurus GN=NCDN PE=2 SV=1	NCDN_BOVIN (+3)	79 kDa	0	0	0	0
Histone deacetylase 6 OS=Mus musculus GN=Hdac6 PE=1 SV=3	HDAC6_MOUSE	126 kDa	0	0	0	0
Syntaxin-binding protein 2 OS=Homo sapiens GN=STXBP2 PE=1 SV=2	STXB2_HUMAN (+2)	66 kDa	0	0.049438	0	1
5-azacytidine-induced protein 1 OS=Mus musculus GN=Azi1 PE=1 SV=2	AZI1_MOUSE	120 kDa	0	0	0	0
FERM, RhoGEF and pleckstrin domain-containing protein 1 OS=Mus musculus GN=Farp1 PE=1 SV=1	FARP1_MOUSE	119 kDa	0	0.027502	0	1
Microtubule-associated protein tau OS=Gorilla gorilla gorilla GN=MAPT PE=3 SV=4	TAU_GORGO (+4)	81 kDa	0.086871	0	2	0
SUMO-activating enzyme subunit 2 OS=Homo sapiens GN=UBA2 PE=1 SV=2	SAE2_HUMAN (+1)	71 kDa	0	0	0	0
Tensin-3 OS=Mus musculus GN=Tns3 PE=1 SV=1	TENS3_MOUSE	156 kDa	0	0.085293	0	3
Transmembrane and coiled-coil domain-containing protein 1 OS=Bos taurus GN=TMCO1 PE=2 SV=1	TMCO1_BOVIN (+5)	21 kDa	0.52376	0	2	0
5'-3' exoribonuclease 1 OS=Mus musculus GN=Xrn1 PE=1 SV=1	XRN1_MOUSE	194 kDa	0.03527	0	2	0
Metal transporter CNNM2 OS=Homo sapiens GN=CNNM2 PE=1 SV=2	CNNM2_HUMAN (+2)	97 kDa	0	0.13898	0	2
YTH domain family protein 2 OS=Bos taurus GN=YTHDF2 PE=2 SV=1	YTHD2_BOVIN (+2)	62 kDa	0	0.16074	0	2
Monofunctional C1-tetrahydrofolate synthase, mitochondrial OS=Mus musculus GN=Mthfd1l PE=1 SV=2	C1TM_MOUSE	106 kDa	0.065449	0	2	0
E3 ubiquitin-protein ligase UBR1 OS=Mus musculus GN=Ubr1 PE=1 SV=2	UBR1_MOUSE	200 kDa	0.034531	0	2	0
26S proteasome non-ATPase regulatory subunit 6 OS=Mus musculus GN=Psmd6 PE=1 SV=1	PSMD6_MOUSE	46 kDa	0.15792	0	2	0
Eukaryotic translation initiation factor 3 subunit H OS=Mus musculus GN=Eif3h PE=1 SV=1	EIF3H_MOUSE	40 kDa	0.08722	0	1	0
Spectrin beta chain, non-erythrocytic 4 OS=Homo sapiens GN=SPTBN4 PE=1 SV=2	SPTN4_HUMAN	289 kDa	0.035469	0.033961	0	0
EH domain-containing protein 3 OS=Mus musculus GN=Ehd3 PE=1 SV=2	EHD3_MOUSE (+1)	61 kDa	0	0.10806	0	0
Pro-epidermal growth factor OS=Rattus norvegicus GN=Egf PE=1 SV=2	EGF_RAT	124 kDa	0	0.026343	0	1
Microfibrillar-associated protein 3-like OS=Homo sapiens GN=MFAP3L PE=2 SV=3	MFA3L_HUMAN (+6)	45 kDa	0	0	0	0
Transcription elongation factor SPT5 OS=Mus musculus GN=Supt5h PE=1 SV=1	SPT5H_MOUSE	121 kDa	0.028228	0	1	0
Vesicle-trafficking protein SEC22a OS=Mus musculus GN=Sec22a PE=2 SV=1	SC22A_MOUSE	35 kDa	0.30738	0	3	0
Isocitrate dehydrogenase [NADP], mitochondrial OS=Homo sapiens GN=IDH2 PE=1 SV=2	IDHP_HUMAN (+3)	51 kDa	0	0	0	0
Endoplasmic reticulum resident protein 44 OS=Mus musculus GN=Erp44 PE=1 SV=1	ERP44_MOUSE	47 kDa	0.073305	0.29683	0	2
Cytochrome c oxidase subunit 5A, mitochondrial OS=Bos taurus GN=COX5A PE=1 SV=2	COX5A_BOVIN (+5)	17 kDa	0.4625	0	2	0
Coronin-7 OS=Mus musculus GN=Coro7 PE=2 SV=2	CORO7_MOUSE	101 kDa	0	0	0	0
26S protease regulatory subunit 10B OS=Bos taurus GN=PSMC6 PE=2 SV=1	PRS10_BOVIN (+3)	44 kDa	0	0.07494	0	1
Electron transfer flavoprotein-ubiquinone oxidoreductase, mitochondrial OS=Bos taurus GN=ETFDH PE=2 SV=1	ETFD_BOVIN (+5)	69 kDa	0.15232	0	2	0
Arf-GAP domain and FG repeat-containing protein 1 OS=Mus musculus GN=Agfg1 PE=1 SV=2	AGFG1_MOUSE	58 kDa	0	0.056672	0	1
Fatty acid desaturase 2 OS=Mus musculus GN=Fads2 PE=2 SV=1	FADS2_MOUSE (+1)	52 kDa	0	0.1925	0	2
Sortilin OS=Mus musculus GN=Sort1 PE=1 SV=1	SORT_MOUSE (+1)	91 kDa	0	0.10904	0	2
COP9 signalosome complex subunit 2 OS=Homo sapiens GN=COPS2 PE=1 SV=1	CSN2_HUMAN (+2)	52 kDa	0	0	0	0
RalBP1-associated Eps domain-containing protein 1 OS=Mus musculus GN=Reps1 PE=1 SV=2	REPS1_MOUSE	87 kDa	0.080374	0	2	0
Signal peptidase complex catalytic subunit SEC11A OS=Bos taurus GN=SEC11A PE=2 SV=1	SC11A_BOVIN (+5)	21 kDa	0.53714	0	2	0
von Willebrand factor A domain-containing protein 5A OS=Mus musculus GN=Vwa5a PE=1 SV=2	VMA5A_MOUSE	87 kDa	0	0.037567	0	1
Serine/arginine-rich splicing factor 3 OS=Bos taurus GN=SRSF3 PE=2 SV=1	SRSF3_BOVIN (+2)	19 kDa	0.79249	0.17415	2	0
Girdin OS=Mus musculus GN=Ccdc88a PE=1 SV=2	GRDN_MOUSE	216 kDa	0	0	0	0
ATP-binding cassette sub-family F member 2 OS=Mus musculus GN=Abcf2 PE=2 SV=1	ABCF2_MOUSE	72 kDa	0	0.045778	0	1
Nodal modulator 3 OS=Homo sapiens GN=NOMO3 PE=2 SV=2	NOMO3_HUMAN	134 kDa	0.47511	0.36749	0	1
Wings apart-like protein homolog OS=Mus musculus GN=Wapal PE=1 SV=2	WAPL_MOUSE	134 kDa	0.077261	0	2	0
Protein disulfide-isomerase TMX3 OS=Mus musculus GN=Tmx3 PE=1 SV=2	TMX3_MOUSE	52 kDa	0	0.063559	0	1
Semaphorin-4A OS=Mus musculus GN=Sema4a PE=1 SV=2	SEM4A_MOUSE	83 kDa	0	0	0	0
Gamma-aminobutyric acid type B receptor subunit 1 OS=Homo sapiens GN=GABBR1 PE=1 SV=1	GABR1_HUMAN (+1)	108 kDa	0.064486	0	2	0
NudC domain-containing protein 1 OS=Mus musculus GN=Nudcd1 PE=2 SV=2	NUDC1_MOUSE	67 kDa	0	0	0	0
Importin-9 OS=Homo sapiens GN=IPO9 PE=1 SV=3	IPO9_HUMAN (+1)	116 kDa	0	0	0	0
Kinesin-like protein KIF3A OS=Homo sapiens GN=KIF3A PE=1 SV=4	KIF3A_HUMAN (+3)	80 kDa	0	0	0	0
Rho GDP-dissociation inhibitor 1 OS=Bos taurus GN=ARHGDIA PE=1 SV=3	GDIR1_BOVIN (+2)	23 kDa	0	0.30582	0	2
Liprin-alpha-1 OS=Homo sapiens GN=PPFIA1 PE=1 SV=1	LIPA1_HUMAN	136 kDa	0	0.048152	0	0
Liprin-alpha-3 OS=Homo sapiens GN=PPFIA3 PE=1 SV=3	LIPA3_HUMAN (+1)	134 kDa	0	0	0	0
Phosphatidylinositol 4,5-bisphosphate 3-kinase catalytic subunit alpha isoform OS=Mus musculus GN=Pik3ca PE=1 SV=2	PK3CA_MOUSE	124 kDa	0	0	0	0
Podocalyxin-like protein 2 OS=Mus musculus GN=Podxl2 PE=1 SV=2	PDXL2_MOUSE	65 kDa	0	0	0	0
Sodium/hydrogen exchanger 1 OS=Cricetulus griseus GN=SLC9A1 PE=2 SV=1	SL9A1_CRIGR	92 kDa	0	0	0	0
MAGUK p55 subfamily member 5 OS=Mus musculus GN=Mpp5 PE=1 SV=1	MPP5_MOUSE	77 kDa	0	0	0	0
Gamma-aminobutyric acid receptor subunit gamma-2 OS=Bos taurus GN=GABRG2 PE=2 SV=1	GBRG2_BOVIN (+4)	55 kDa	0	0	0	0
NADH dehydrogenase [ubiquinone] iron-sulfur protein 5 OS=Mus musculus GN=Ndufs5 PE=1 SV=3	NDUS5_MOUSE	13 kDa	0.63944	0	2	0
Protein CASC4 OS=Mus musculus GN=Casc4 PE=1 SV=1	CASC4_MOUSE	49 kDa	0	0	0	0
Hepatocyte growth factor receptor OS=Mus musculus GN=Met PE=1 SV=1	MET_MOUSE	154 kDa	0	0.043026	0	2
THAP domain-containing protein 5 OS=Macaca fascicularis GN=THAP5 PE=2 SV=1	THAP5_MACFA (+3)	46 kDa	0.15601	0	2	0
